# Supplementary material for: Genomics and Machine Learning for Taxonomy Consensus: The Mycobacterium tuberculosis Complex Paradigm
Source: PLoS One. 2015 Jul 8;10(7):e0130912. doi: 10.1371/journal.pone.0130912 (PMC4496040; doi:10.1371/journal.pone.0130912)
Supplement: S1 Table — (XLS) [file pone.0130912.s002.xls]

## Sheet: supp data1
ID	VNTR 0580	VNTR 2996	VNTR 0802	VNTR 0960	VNTR 1644	VNTR 3192	VNTR 0424	VNTR 0577	VNTR 2165	VNTR 2401	VNTR 3690	VNTR 4156	VNTR 2163b	VNTR 1955	VNTR 4052	VNTR 0154	VNTR 2531	VNTR 4348	VNTR 2059	VNTR 2687	VNTR 3007	VNTR 2347	VNTR 2461	VNTR 3171	spoligo1	spoligo2	spoligo3	spoligo4	spoligo5	spoligo6	spoligo7	spoligo8	spoligo9	spoligo10	spoligo11	spoligo12	spoligo13	spoligo14	spoligo15	spoligo16	spoligo17	spoligo18	spoligo19	spoligo20	spoligo21	spoligo22	spoligo23	spoligo24	spoligo25
NLA000400001	2	5	3	5	3	3	2	3	3	4	3	3	7	3	7	2	3	2	2	1	3	2	2	3	1	1	1	1	1	1	1	1	1	1	1	1	1	1	1	1	1	1	1	1	1	1	1	1	1
NLA000400002	2	4	1	3	2	3	4	4	2	1	2	2	4	3	8	2	6	2	2	1	3	4	1	6	1	1	1	1	1	1	1	1	1	1	1	1	1	1	1	1	1	1	1	1	0	0	0	0	1
NLA000400004	2	5	3	5	4	5	3	2	2	2	3	2	2	3	8	2	5	3	2	1	3	4	3	3	1	1	1	0	0	0	0	1	1	1	1	1	1	1	1	1	1	1	1	1	1	1	0	0	0
NLA000400005	2	6	3	3	3	3	2	3	3	4	3	3	5	4	8	2	5	2	2	1	3	4	2	3	1	1	1	1	1	1	1	1	1	1	1	1	1	1	1	1	1	1	1	1	0	0	0	0	1
NLA000400010	2	5	5	4	3	2	3	2	2	1	2	2	2	3	6	1	5	2	2	1	3	4	2	3	1	1	1	1	1	1	1	1	1	1	1	1	1	1	0	0	0	0	0	0	0	0	0	0	1
NLA000400011	2	6	3	8	3	4	2	3	3	4	3	3	2	7	6	2	5	2	2	1	3	4	2	3	1	1	1	1	1	1	1	1	1	1	1	1	1	1	1	1	1	1	1	1	1	1	1	1	1
NLA000400016	2	7	3	3	3	5	4	4	3	2	3	2	5	5	8	2	5	3	2	1	3	4	2	3	0	0	0	0	0	0	0	0	0	0	0	0	0	0	0	0	0	0	0	0	0	0	0	0	0
NLA000400018	3	5	3	8	3	3	2	3	3	4	3	3	5	3	6	2	3	2	2	1	3	2	2	3	1	1	1	1	1	1	1	1	1	1	1	1	1	1	1	1	1	1	1	1	1	1	1	1	1
NLA000400020	5	2	2	4	3	4	1	4	4	2	2	1	7	7	6	2	6	3	2	2	3	3	7	3	0	0	0	0	0	0	0	0	0	0	0	0	0	0	0	0	0	0	0	0	0	0	0	0	0
NLA000400021	2	5	3	5	3	3	2	3	3	4	3	3	4	3	5	2	5	2	2	1	3	4	2	3	1	1	1	1	1	1	1	1	1	1	1	1	1	0	0	0	0	1	1	1	1	1	1	1	1
NLA000400022	2	5	3	6	3	3	2	3	3	4	3	3	6	3	6	1	5	2	2	1	3	4	2	3	1	1	1	1	1	1	1	1	1	1	1	1	1	1	1	1	1	1	1	1	1	1	1	1	1
NLA000400024	2	4	5	3	3	2	2	2	3	2	3	0	2	2	5	3	5	2	2	1	3	4	2	3	1	1	1	1	1	1	1	1	1	1	0	0	0	0	0	0	0	1	1	1	1	1	0	1	1
NLA000400026	2	5	3	3	2	5	4	4	4	4	3	2	6	5	8	2	5	3	2	1	1	4	2	3	0	0	0	0	0	0	0	0	0	0	0	0	0	0	0	0	0	0	0	0	0	0	0	0	0
NLA000400028	5	2	3	4	3	4	2	2	9	2	5	1	8	11	5	2	6	1	2	2	3	3	4	3	1	1	1	1	1	1	1	1	1	1	1	1	1	1	1	1	1	1	1	1	1	1	1	1	1
NLA000400029	2	5	3	5	3	3	2	3	3	4	3	3	2	3	5	2	5	2	2	1	3	4	2	2	1	1	1	1	1	1	1	1	0	0	0	0	0	0	1	1	1	1	1	1	1	1	1	1	1
NLA000400031	2	5	3	5	3	3	2	3	3	4	3	3	9	2	5	2	5	2	2	1	4	4	2	3	1	1	1	1	1	1	1	1	0	0	0	0	0	0	1	1	1	1	1	1	1	1	1	1	1
NLA000400033	2	5	4	3	3	3	2	4	3	2	3	2	2	2	1	2	6	2	2	1	3	4	2	3	1	1	1	1	1	1	1	0	1	1	1	1	1	1	1	1	1	1	1	1	1	1	0	1	1
NLA000400036	2	4	3	2	3	3	1	4	3	2	3	2	2	3	7	2	5	2	2	1	3	4	1	3	1	1	1	1	1	1	1	1	1	1	1	1	1	1	1	1	1	1	1	1	1	1	1	1	0
NLA000400040	2	5	2	2	3	3	3	4	3	2	3	2	2	5	7	2	5	2	2	1	3	4	1	2	1	0	1	1	1	1	1	1	1	1	1	1	1	1	1	1	1	1	1	1	1	1	1	1	1
NLA000400042	2	8	4	4	3	3	4	4	2	2	6	2	3	2	5	2	5	2	2	1	2	4	2	3	1	1	1	1	1	1	0	0	1	1	1	1	1	1	1	1	1	1	1	1	0	0	0	0	1
NLA000400044	9	2	2	5	2	5	2	4	7	2	4	1	2	5	6	2	5	3	2	2	3	3	4	3	1	1	1	1	1	1	1	1	1	1	1	1	1	1	1	1	1	1	1	1	1	1	1	1	1
NLA000400045	2	5	2	5	3	3	2	3	3	4	3	2	6	2	6	2	3	2	1	1	3	2	2	3	1	1	1	1	1	1	1	1	1	1	1	1	1	1	1	1	1	1	1	1	1	1	1	1	1
NLA000400046	3	5	3	4	3	3	3	2	4	2	3	2	2	1	6	2	5	2	2	1	3	4	2	3	0	0	0	0	0	0	0	0	0	0	0	0	0	0	0	0	0	0	0	0	0	0	0	0	1
NLA000400050	2	5	2	3	1	3	2	4	2	2	9	2	2	2	5	2	5	1	2	1	2	4	2	3	1	1	1	1	1	1	1	1	1	1	1	1	0	1	1	1	1	1	1	1	1	1	1	1	1
NLA000400052	2	4	4	3	3	3	2	4	4	2	14	2	6	3	5	2	5	2	1	1	3	4	2	3	1	1	1	1	1	1	1	1	1	1	1	1	1	1	1	1	1	1	1	1	1	1	0	0	0
NLA000400054	2	5	1	3	3	3	2	4	3	2	5	2	4	2	4	2	6	2	2	1	3	4	2	2	1	0	1	1	1	1	1	1	1	1	1	1	1	1	1	1	1	1	1	1	1	1	1	1	1
NLA000400055	2	1	4	7	4	4	4	2	4	2	2	3	2	2	5	2	5	3	2	1	2	4	2	3	1	1	1	0	0	0	0	1	1	0	1	1	1	1	1	1	1	1	1	0	0	0	0	0	0
NLA000400056	2	4	1	3	2	3	1	4	2	1	2	2	4	3	4	2	6	2	2	1	3	4	1	5	1	1	1	1	1	1	1	1	1	1	1	1	1	1	1	1	1	1	1	1	0	0	0	0	1
NLA000400057	2	5	5	2	3	2	3	4	2	1	2	2	2	3	7	1	6	2	2	1	3	4	2	3	1	1	1	1	1	1	1	1	1	1	1	1	1	1	1	1	1	1	1	1	0	0	0	0	1
NLA000400062	6	2	3	4	2	5	2	4	6	2	4	1	1	4	6	2	5	2	2	2	3	3	3	3	1	1	1	1	1	1	1	1	1	1	1	1	1	1	1	1	1	1	1	1	1	1	1	1	1
NLA000400063	5	2	2	4	3	4	1	4	4	2	2	1	7	10	6	2	6	3	2	2	3	3	6	3	1	1	0	1	1	1	1	1	1	1	1	1	1	1	1	1	1	1	1	0	0	1	1	1	1
NLA000400064	2	5	3	3	3	3	2	4	3	2	3	2	2	2	5	2	7	2	2	1	2	4	2	3	1	1	1	1	1	1	1	1	1	1	1	1	1	1	1	1	1	1	1	1	1	1	0	1	1
NLA000400066	2	7	1	3	3	5	4	4	4	4	3	2	5	5	8	2	5	3	2	1	1	4	2	3	0	0	0	0	0	0	0	0	0	0	0	0	0	0	0	0	0	0	0	0	0	0	0	0	0
NLA000400067	2	7	3	3	3	5	4	4	4	4	3	2	6	8	8	2	5	3	2	1	3	4	2	3	0	0	0	0	0	0	0	0	0	0	0	0	0	0	0	0	0	0	0	0	0	0	0	0	0
NLA000400068	1	1	2	5	1	3	4	4	3	4	3	3	2	3	8	2	5	2	2	1	3	4	2	3	1	1	1	1	1	1	1	1	1	1	1	1	1	1	1	1	1	1	1	0	0	0	0	0	1
NLA000400069	2	1	4	7	4	4	5	2	4	2	2	4	2	3	5	2	5	3	2	1	3	4	2	3	1	1	1	0	0	0	0	1	1	0	1	1	1	1	1	1	1	1	1	0	0	0	0	0	0
NLA000400070	2	3	3	6	4	5	4	2	4	2	3	4	2	4	8	2	5	3	2	1	3	4	2	1	1	1	1	0	0	0	0	1	1	1	1	1	1	1	1	1	1	1	1	1	1	1	0	0	0
NLA000400073	2	5	4	3	1	3	2	4	3	2	3	2	3	2	5	2	5	2	2	1	3	4	2	3	1	1	1	1	1	1	0	0	0	0	0	0	0	0	0	0	0	0	1	1	1	1	1	1	1
NLA000400074	2	1	2	10	2	3	2	4	5	4	5	3	1	3	7	2	5	2	2	1	3	4	2	3	1	1	1	1	1	1	1	1	1	1	1	1	0	1	1	1	1	1	1	1	1	1	1	1	1
NLA000400075	2	5	6	2	1	3	3	4	3	2	4	2	4	2	5	2	5	2	2	1	3	4	2	3	1	1	1	1	1	1	1	1	1	1	1	1	1	1	1	1	1	1	1	1	1	1	1	1	1
NLA000400076	2	5	3	3	2	3	2	4	3	2	3	2	2	2	5	2	2	2	2	1	3	2	2	3	1	1	1	1	1	1	1	0	0	0	0	0	0	1	1	1	1	1	1	1	0	0	0	0	0
NLA000400077	5	2	2	4	3	4	1	4	4	2	2	1	1	10	8	2	6	3	2	2	3	3	6	3	1	1	0	1	1	1	1	0	0	0	0	0	0	0	0	0	0	0	0	0	0	0	0	0	0
NLA000400079	2	3	3	3	3	3	2	4	3	2	1	2	3	2	7	2	6	2	2	1	3	4	2	3	1	1	1	1	1	1	1	1	1	1	1	1	1	1	1	1	1	1	1	1	1	1	1	1	1
NLA000400082	2	5	3	5	3	3	2	3	3	4	2	3	4	3	6	2	5	2	2	1	3	4	2	3	1	1	1	1	1	1	1	1	1	1	1	1	1	1	1	1	1	1	1	1	1	1	1	1	1
NLA000400083	2	4	1	3	2	3	4	4	2	1	2	2	4	3	8	2	6	2	2	1	3	4	1	6	1	1	1	1	1	1	1	1	1	1	1	1	1	1	1	1	1	1	1	1	0	0	0	0	1
NLA000400089	2	5	1	2	3	3	2	4	4	2	19	2	6	3	4	2	5	2	1	1	3	4	2	3	1	1	1	1	1	1	1	1	1	1	1	1	1	1	1	1	1	1	1	1	1	1	0	0	0
NLA000400095	2	5	2	3	5	3	3	4	3	2	5	2	3	2	4	1	5	2	2	1	2	4	3	2	1	1	1	1	1	1	1	1	1	0	1	1	1	1	1	1	1	1	1	1	1	1	1	1	1
NLA000400096	2	5	3	2	3	3	2	3	3	2	4	2	2	5	6	2	5	2	2	1	3	4	1	2	1	0	1	1	1	1	1	1	1	1	1	1	1	1	1	1	1	1	0	1	1	1	1	1	1
NLA000400097	2	5	3	3	3	3	2	4	2	2	10	2	6	3	4	2	5	2	1	1	5	4	2	3	1	1	1	1	1	1	1	1	1	1	1	1	1	1	1	1	1	1	1	1	1	1	0	0	0
NLA000400098	2	5	1	4	2	3	4	4	2	1	2	2	3	3	6	2	6	2	2	1	3	5	1	3	1	1	0	1	1	1	1	1	1	1	1	1	1	1	1	1	1	1	1	1	0	0	0	0	1
NLA000400102	5	2	3	4	2	5	2	4	8	2	2	1	12	10	5	2	6	1	2	2	3	3	4	3	0	0	0	1	1	1	1	1	1	1	1	1	1	1	1	1	1	1	1	1	1	1	1	1	1
NLA000400104	2	3	3	5	3	3	4	3	3	4	3	3	2	2	2	2	5	2	2	1	2	4	2	3	1	1	1	1	1	1	1	1	1	1	1	1	1	1	1	1	1	0	1	1	1	1	1	1	0
NLA000400106	2	5	7	3	3	3	2	4	3	2	3	2	4	2	5	2	5	2	2	1	3	4	2	3	1	1	1	1	1	1	1	1	1	1	1	1	1	1	1	1	1	1	1	1	1	1	1	1	1
NLA000400109	2	3	3	3	3	3	2	4	3	2	1	2	3	2	7	2	6	2	2	1	3	4	2	3	1	1	1	1	1	1	1	1	1	1	1	1	1	1	1	1	1	1	1	1	1	1	1	1	1
NLA000400112	2	5	3	5	3	3	2	4	3	4	3	3	4	3	6	2	3	2	1	1	3	2	2	3	0	0	0	0	0	0	0	0	0	0	0	0	0	0	0	0	0	0	0	0	0	0	0	0	1
NLA000400113	2	5	7	5	3	4	3	3	3	4	3	3	6	3	4	2	5	2	2	1	3	4	2	1	1	1	1	1	1	1	1	1	1	1	1	1	1	1	1	1	1	1	1	1	1	1	1	1	1
NLA000400117	2	5	3	5	4	5	3	2	4	2	3	2	2	3	8	2	5	3	2	1	3	4	3	3	1	1	1	0	0	0	0	1	1	1	1	1	1	1	1	1	1	1	1	1	1	1	0	0	0
NLA000400122	2	5	1	4	1	3	4	4	2	1	2	2	4	3	1	2	6	2	2	1	2	4	1	5	1	1	1	1	1	1	1	1	1	1	1	1	1	1	1	1	1	1	1	1	0	0	0	0	1
NLA000400126	2	7	1	5	1	3	4	4	2	1	2	2	2	3	8	2	6	2	2	1	2	4	1	5	1	1	1	1	1	1	1	1	1	1	1	1	1	1	1	1	1	1	1	1	0	0	0	0	1
NLA000400128	2	5	2	3	3	3	1	3	4	2	4	2	2	2	3	2	3	2	2	1	3	4	2	2	0	0	0	0	1	1	1	1	1	1	1	0	0	1	1	1	1	1	1	1	1	0	0	1	1
NLA000400129	2	4	1	3	2	3	4	4	2	1	2	2	4	3	8	2	6	2	2	1	3	4	1	6	1	1	1	1	1	1	1	1	1	1	1	1	1	1	1	1	1	1	1	1	0	0	0	0	1
NLA000400133	3	5	2	3	3	2	4	4	3	2	3	2	4	1	9	3	5	2	2	1	3	4	2	3	1	1	1	1	1	1	1	1	0	0	1	1	0	1	1	1	1	1	1	1	1	1	1	1	1
NLA000400137	2	5	1	3	3	3	2	4	3	2	5	1	5	2	5	2	5	2	2	1	3	4	1	3	1	1	1	1	1	1	1	1	1	1	1	1	1	1	1	1	1	1	1	1	1	1	1	1	0
NLA000400138	2	5	1	5	3	3	2	3	3	4	3	3	3	3	5	2	5	2	2	1	3	4	2	3	1	1	1	1	1	1	1	1	1	1	1	1	1	1	1	1	1	1	1	1	1	1	1	1	0
NLA000400139	5	2	2	4	3	4	1	4	4	2	2	1	6	10	7	2	6	3	2	2	3	3	6	3	1	1	0	1	1	1	1	1	1	1	1	1	1	1	1	1	1	1	1	0	0	1	1	1	1
NLA000400144	2	7	4	4	3	4	4	4	2	2	6	2	3	2	5	1	5	2	2	1	2	4	2	3	1	1	1	1	1	1	1	1	1	1	1	1	1	1	1	1	1	1	1	1	0	0	0	0	1
NLA000400145	3	4	2	2	3	3	2	5	6	4	2	1	2	3	5	2	4	2	2	2	3	2	4	3	1	1	0	1	1	1	1	1	0	1	1	1	1	1	1	0	1	1	1	1	0	1	1	1	1
NLA000400150	2	8	2	4	3	4	4	4	2	2	5	2	3	2	5	2	4	2	2	1	3	4	2	3	1	1	1	1	1	1	1	1	1	1	1	1	1	1	1	1	1	1	1	1	0	0	0	0	1
NLA000400155	2	6	3	3	1	3	2	4	2	2	6	2	3	2	5	2	5	2	2	1	3	4	2	3	1	1	1	1	1	1	1	1	1	1	1	1	1	1	1	1	1	1	1	1	1	1	1	1	0
NLA000400159	2	5	3	5	3	3	2	3	3	4	3	3	6	3	6	2	5	2	2	1	3	4	2	3	1	1	1	1	1	1	1	1	1	1	1	1	1	1	1	1	1	1	1	1	1	0	0	0	1
NLA000400164	2	5	2	5	3	3	2	3	3	4	3	2	5	2	6	2	3	2	1	1	3	2	3	3	1	1	1	1	1	1	1	1	1	1	1	1	1	1	0	0	0	1	0	0	1	1	1	1	1
NLA000400165	5	2	3	4	2	5	2	4	8	2	6	1	11	6	7	2	6	3	1	2	3	3	5	3	1	1	1	0	0	0	0	0	0	1	1	1	1	1	1	1	0	1	1	1	1	1	0	0	1
NLA000400166	2	7	3	3	3	5	4	5	4	4	3	2	5	5	8	2	5	3	2	1	3	4	2	3	0	0	0	0	0	0	0	0	0	0	0	0	0	0	0	0	0	0	0	0	0	0	0	0	0
NLA000400170	5	2	3	4	2	5	2	4	9	2	2	1	2	7	5	2	6	1	2	2	3	3	4	3	1	1	1	1	1	1	1	1	1	1	1	1	1	1	1	1	1	1	1	1	1	1	1	1	1
NLA000400176	2	5	4	3	3	3	2	4	2	2	3	2	2	1	5	2	5	2	2	1	3	4	2	3	1	1	1	1	0	1	1	1	1	1	1	1	1	1	1	1	1	1	1	1	1	1	1	1	1
NLA000400177	2	5	4	3	1	3	2	4	3	2	4	2	3	2	2	2	5	2	2	1	3	3	2	1	1	1	1	1	1	1	1	1	1	1	1	1	1	1	1	1	1	1	1	1	1	1	1	1	1
NLA000400179	2	5	4	2	3	3	2	4	3	2	3	2	3	2	5	2	5	2	2	1	3	4	2	3	1	1	1	1	1	1	1	1	1	1	1	1	1	1	1	1	1	1	1	1	1	1	1	1	1
NLA000400180	1	5	3	3	3	3	4	4	3	2	3	2	3	3	6	2	5	2	1	1	2	4	2	3	1	1	1	1	1	1	1	1	1	1	1	1	1	1	1	1	1	1	1	1	1	1	1	1	1
NLA000400187	2	2	3	5	2	3	2	3	4	4	3	3	3	3	6	2	5	2	2	1	3	4	2	3	1	1	1	1	1	1	1	1	1	1	1	1	0	1	1	1	1	1	1	1	1	1	1	1	1
NLA000400200	2	5	5	3	1	3	2	3	2	2	3	2	3	2	5	2	5	2	2	1	3	4	2	3	1	1	1	1	1	1	0	0	0	0	0	0	0	0	0	0	0	0	1	1	1	1	1	1	1
NLA000400201	2	5	1	3	3	3	2	5	3	2	6	2	5	2	5	1	6	2	2	1	3	4	2	3	1	1	1	1	1	1	1	0	0	0	1	1	1	1	1	1	1	1	1	1	1	1	1	1	1
NLA000400204	2	5	4	2	3	3	2	4	3	2	3	2	4	2	5	2	5	2	2	1	3	4	2	3	1	1	1	1	1	1	1	1	1	1	0	0	0	1	1	1	1	1	1	1	1	1	1	1	1
NLA000400205	2	5	4	4	3	4	4	4	1	2	6	2	3	2	4	2	5	2	2	1	2	4	2	3	1	1	1	1	1	1	1	1	1	1	1	1	1	1	1	1	1	1	1	1	0	0	0	0	1
NLA000400212	5	2	3	6	3	5	2	2	4	2	5	1	7	9	4	2	6	1	2	2	3	3	4	3	1	1	1	1	1	1	1	1	1	1	1	1	1	1	1	1	1	1	1	1	1	1	1	1	1
NLA000400213	2	4	2	3	4	3	2	4	2	2	3	2	3	2	5	2	5	2	2	1	3	4	2	3	1	1	1	1	1	1	1	1	1	1	1	1	1	1	1	1	1	1	1	1	1	1	1	1	1
NLA000400214	2	5	4	3	1	3	2	5	2	2	3	2	2	2	5	2	5	2	1	1	3	4	2	3	1	1	1	1	1	1	1	1	1	1	1	1	1	1	1	1	1	1	1	1	1	1	1	1	1
NLA000400217	2	5	3	6	3	3	2	3	3	4	3	3	4	3	6	1	5	2	2	1	3	4	2	3	1	1	1	1	1	1	1	1	1	1	1	1	1	1	1	1	1	1	1	1	1	1	1	1	1
NLA000400219	2	5	3	6	3	3	2	3	3	4	2	3	6	3	7	2	5	2	2	1	3	4	2	3	1	1	1	1	1	1	1	1	1	1	1	1	1	1	1	1	1	1	1	1	1	1	1	1	1
NLA000400220	10	2	2	4	2	5	2	4	4	2	4	1	2	5	6	2	5	3	2	2	3	3	4	3	1	1	1	1	1	1	1	1	1	1	1	1	1	1	1	1	1	1	1	1	1	1	1	1	1
NLA000400222	2	4	4	3	3	3	2	3	3	2	4	2	6	2	5	2	5	2	2	1	3	4	2	3	1	1	1	1	1	1	1	1	1	1	1	1	1	1	1	1	0	0	0	0	0	1	1	1	1
NLA000400223	2	5	3	3	3	3	2	4	3	2	7	2	4	2	5	2	6	2	2	1	3	4	2	3	1	1	1	1	1	1	1	1	1	1	1	1	1	1	1	1	1	1	1	1	1	1	1	1	1
NLA000400227	2	6	1	4	3	4	1	1	3	4	2	3	3	4	8	2	5	2	2	1	3	4	4	3	1	1	1	0	1	1	1	1	1	1	1	1	0	1	1	1	1	1	1	1	1	1	1	1	1
NLA000400228	5	2	3	4	3	5	2	2	8	2	7	1	4	9	4	2	6	1	2	2	3	3	4	3	1	1	1	1	1	1	1	1	1	1	1	1	1	1	1	1	1	1	1	1	1	1	1	1	1
NLA000400231	2	5	3	3	1	3	2	4	3	2	7	2	3	2	5	2	5	2	2	1	3	4	2	3	1	1	1	1	1	1	1	1	1	1	1	1	1	1	1	1	1	1	1	1	1	1	1	1	1
NLA000400232	2	7	2	4	3	2	4	4	2	2	5	2	3	2	5	2	4	2	2	1	3	4	2	3	1	1	1	1	1	1	1	1	1	1	1	1	1	1	1	1	1	1	1	1	0	0	0	0	1
NLA000400235	2	5	4	4	3	2	3	2	2	1	3	2	2	3	6	1	7	2	2	1	3	4	1	3	1	1	1	1	1	1	1	1	1	1	1	1	1	0	0	0	0	0	0	0	0	0	0	1	1
NLA000400236	2	5	3	5	4	5	3	2	4	2	3	4	2	2	8	2	5	2	2	1	3	4	2	3	1	1	1	0	0	0	0	1	1	1	1	1	1	1	1	1	1	1	1	1	1	1	0	0	0
NLA000400237	2	5	4	3	3	3	2	4	3	2	3	2	3	2	5	2	6	2	2	1	3	4	2	3	1	1	1	1	1	1	1	1	1	1	1	1	0	1	1	1	1	1	1	0	1	1	0	1	1
NLA000400239	3	2	2	4	3	4	1	4	4	2	2	1	8	6	7	2	6	3	2	2	3	3	3	3	1	1	0	1	1	1	1	1	1	1	1	1	1	1	1	1	1	1	1	0	0	1	1	1	1
NLA000400240	4	2	4	4	3	4	2	4	6	1	4	1	3	5	6	2	6	4	2	2	3	3	1	3	1	0	0	1	1	1	1	1	1	1	1	1	1	1	1	1	1	1	1	1	1	1	1	1	1
NLA000400246	2	6	3	5	3	3	2	3	3	3	3	3	4	2	7	2	3	2	2	1	3	2	2	3	1	1	1	1	1	1	1	1	1	1	1	1	1	1	1	1	1	1	1	1	1	1	1	1	1
NLA000400247	5	2	2	4	3	3	1	4	4	2	2	1	9	10	7	2	6	3	2	2	3	3	5	3	1	1	0	1	1	1	1	1	1	1	1	1	1	1	1	1	1	1	1	0	0	1	1	1	1
NLA000400249	3	5	2	2	3	3	2	5	6	4	2	1	2	3	2	2	4	2	2	2	3	3	4	3	1	1	0	1	1	1	1	1	0	1	1	1	0	0	1	0	1	1	1	1	0	1	1	1	1
NLA000400254	2	5	3	5	3	3	2	3	3	4	3	3	2	3	4	2	5	2	2	1	3	4	2	2	1	1	1	1	1	1	1	1	1	1	1	1	1	1	1	1	1	1	1	1	1	1	1	1	1
NLA000400259	2	5	3	5	3	3	2	4	3	4	3	3	4	3	6	2	3	2	1	1	3	2	2	3	0	0	0	0	0	0	0	0	0	0	0	0	0	0	0	0	0	0	0	0	0	0	0	0	1
NLA000400261	2	7	3	5	4	5	5	2	3	2	3	4	4	6	8	2	5	3	2	1	3	4	2	3	1	1	1	0	0	0	0	1	1	1	1	1	0	1	1	1	1	1	1	1	1	1	0	0	0
NLA000400262	2	6	3	5	3	3	2	3	3	3	3	3	4	2	7	2	3	2	2	1	3	2	2	3	1	1	1	1	1	1	1	1	1	1	1	1	1	1	1	1	1	1	1	1	1	1	1	1	1
NLA000400263	2	5	1	3	2	3	1	4	2	1	2	2	2	3	4	2	6	2	2	1	3	5	2	3	1	1	0	1	1	1	1	1	1	1	1	1	1	1	1	1	1	1	1	1	0	0	0	0	1
NLA000400264	2	5	2	3	3	2	2	4	2	2	3	2	4	2	5	2	5	2	2	1	3	4	2	3	1	1	1	1	1	1	1	0	0	0	0	0	0	0	0	0	0	0	0	0	0	0	0	0	1
NLA000400265	5	2	2	4	2	5	2	4	7	2	2	1	5	4	7	2	6	2	2	2	3	3	6	3	1	1	1	1	1	1	1	1	1	1	1	1	1	1	1	1	1	1	1	1	1	1	0	0	1
NLA000400273	2	5	1	3	2	3	1	4	2	1	2	2	2	3	4	2	6	2	2	1	3	5	2	3	1	1	0	1	1	1	1	1	1	1	1	1	1	1	1	1	1	1	1	1	0	0	0	0	1
NLA000400275	2	5	1	3	3	3	2	4	2	2	5	2	4	2	3	2	6	2	1	1	3	4	2	3	0	0	0	1	1	1	1	1	1	1	1	1	1	1	1	1	1	1	1	1	1	1	1	1	1
NLA000400276	2	5	3	5	3	3	2	3	3	4	3	3	2	3	4	2	5	2	2	1	3	4	2	2	1	1	1	1	1	1	1	1	1	1	1	1	1	1	1	1	1	1	1	1	1	1	1	1	1
NLA000400277	2	8	2	4	3	4	4	4	2	2	5	2	3	2	5	2	4	2	2	1	3	4	2	3	1	1	1	1	1	1	1	1	1	1	1	1	1	1	1	1	1	1	1	1	0	0	0	0	1
NLA000400278	2	5	3	6	3	3	2	3	3	4	3	3	5	3	5	2	5	2	2	1	3	4	2	3	1	0	0	1	0	1	1	1	1	1	1	1	1	1	1	1	1	1	1	1	1	1	1	1	1
NLA000400279	2	5	3	6	3	3	2	3	3	4	3	3	6	3	6	1	5	2	2	1	3	4	2	3	1	1	1	1	1	1	1	1	1	1	1	1	1	1	1	1	1	1	1	1	1	1	1	1	1
NLA000400284	2	5	4	3	2	3	2	4	3	2	3	2	3	2	5	2	5	2	2	1	3	4	2	3	1	1	1	1	1	1	1	0	0	0	0	0	0	1	1	1	1	1	1	1	1	1	1	1	1
NLA000400285	2	4	1	4	4	2	3	5	4	4	3	3	2	2	4	2	4	2	2	2	4	3	2	3	1	1	1	0	0	0	0	0	0	0	0	0	0	0	0	0	1	1	1	1	0	0	0	0	1
NLA000400286	2	4	6	4	2	3	2	3	3	2	1	3	4	4	4	2	5	2	2	1	3	4	2	3	1	1	1	1	1	1	1	1	1	1	1	1	1	1	1	1	1	1	0	1	1	1	0	0	1
NLA000400289	2	5	1	2	3	3	2	4	3	2	3	2	2	4	7	2	5	2	2	1	3	4	1	2	1	0	1	1	1	1	1	1	1	1	1	1	1	1	1	1	1	1	1	1	1	1	1	1	1
NLA000400290	2	5	3	3	1	3	2	4	3	2	7	2	3	2	5	2	5	2	2	1	3	4	2	3	1	1	1	1	1	1	1	1	1	1	1	1	1	1	1	1	1	1	1	1	1	1	1	1	1
NLA000400291	1	5	4	3	1	3	2	4	3	2	3	2	3	2	5	2	2	2	2	1	3	4	2	3	1	0	1	1	1	1	0	0	0	0	0	0	0	0	0	0	0	0	1	1	1	1	1	1	1
NLA000400294	2	4	2	2	3	2	3	1	3	2	3	2	4	2	6	2	5	2	2	1	3	4	2	3	1	1	1	1	1	1	1	1	1	1	1	1	1	1	1	1	0	1	1	1	1	1	1	1	1
NLA000400295	5	2	2	4	3	4	1	4	4	2	2	1	6	10	7	2	6	3	2	2	3	3	6	3	1	1	0	1	1	1	1	1	1	1	1	1	1	1	1	1	1	1	1	0	0	1	1	1	1
NLA000400296	2	5	1	2	2	3	2	4	3	2	5	2	4	2	5	2	6	2	2	1	3	4	2	3	1	1	1	1	1	0	0	0	0	0	0	0	0	0	0	0	0	0	1	1	1	1	1	1	1
NLA000400298	2	4	6	4	2	3	2	3	3	2	1	3	4	4	4	2	5	2	2	1	3	4	2	3	1	1	1	1	1	1	1	1	1	1	1	1	1	1	1	1	1	1	0	1	1	1	0	0	1
NLA000400299	2	6	3	5	3	3	2	3	3	3	3	3	4	2	7	2	3	2	2	1	3	2	2	3	1	1	1	1	1	1	1	1	1	1	1	1	1	1	1	1	1	1	1	1	1	1	1	1	1
NLA000400300	2	5	3	3	3	3	2	4	2	2	9	2	4	3	4	2	5	2	1	1	3	4	2	3	1	1	1	1	1	1	1	1	1	1	1	1	1	1	1	1	1	1	1	1	1	1	0	0	0
NLA000400303	2	5	1	3	3	3	2	5	3	2	6	2	5	2	5	1	6	2	2	1	3	4	2	3	1	1	1	1	1	1	1	0	0	0	1	1	1	1	1	1	1	1	1	1	1	1	1	1	1
NLA000400304	2	5	4	4	3	3	4	3	3	4	3	3	3	3	5	2	5	2	2	1	3	4	2	3	1	1	1	0	0	0	0	0	0	0	0	0	1	1	1	1	1	0	1	1	1	1	1	1	1
NLA000400310	2	5	2	1	3	3	2	4	3	2	3	2	2	3	6	2	5	2	2	1	3	4	3	3	1	1	1	1	1	1	1	1	1	1	1	1	1	1	1	1	0	1	1	1	1	1	1	1	1
NLA000400311	2	7	3	3	3	4	4	4	4	4	3	2	6	6	8	2	5	3	2	1	3	4	2	3	0	0	0	0	0	0	0	0	0	0	0	0	0	0	0	0	0	0	0	0	0	0	0	0	0
NLA000400318	2	5	4	5	3	3	2	3	2	4	3	3	6	3	4	2	5	2	2	1	3	4	2	3	0	0	0	0	0	0	0	0	0	0	0	0	0	0	0	0	0	0	0	0	0	0	0	0	1
NLA000400319	2	5	3	3	1	3	2	4	3	2	7	2	3	2	5	2	5	2	2	1	3	4	2	3	1	1	1	1	1	1	1	1	1	1	1	1	1	1	1	1	1	1	1	1	1	1	1	1	1
NLA000400321	2	5	2	5	1	3	2	3	3	4	3	2	5	2	6	2	3	2	1	1	3	2	2	3	1	1	1	1	1	1	1	1	1	1	1	1	1	1	1	1	1	1	1	1	1	1	1	1	1
NLA000400326	2	8	2	4	3	4	4	4	2	2	7	2	3	2	5	2	4	2	1	1	3	4	2	3	1	1	1	1	1	1	1	1	1	1	1	1	1	1	1	1	1	1	1	1	0	0	0	0	1
NLA000400331	2	5	3	6	4	5	3	2	2	2	5	4	2	4	7	2	5	3	2	1	3	4	2	3	1	1	1	0	0	0	0	1	1	1	1	0	1	1	1	1	1	1	1	1	1	1	0	0	0
NLA000400332	2	4	3	6	3	5	3	2	4	2	3	4	2	4	7	2	5	3	2	1	3	2	2	3	1	1	1	0	0	0	0	1	1	1	1	1	0	0	0	0	0	1	1	1	1	1	0	0	0
NLA000400338	2	5	4	4	3	3	1	4	3	2	6	3	3	4	9	2	5	2	2	1	3	4	2	3	1	1	1	1	1	1	1	1	1	1	1	1	1	1	1	1	1	0	1	1	1	1	1	1	1
NLA000400343	2	5	2	4	3	3	4	4	2	2	1	2	2	3	1	2	6	2	2	1	3	4	2	1	1	1	1	1	1	1	1	0	0	0	0	1	0	1	1	1	1	1	1	1	0	0	0	0	0
NLA000400348	2	5	3	2	2	3	2	4	3	2	3	2	2	3	8	2	5	2	2	1	3	4	1	3	1	1	1	1	1	1	1	1	1	1	1	1	1	1	1	1	1	1	1	1	1	1	1	1	0
NLA000400350	2	5	2	6	4	5	3	2	4	2	3	2	2	4	7	2	5	3	2	1	3	4	2	3	1	1	1	0	0	0	0	1	1	1	1	1	1	1	1	1	1	1	1	1	1	1	0	0	0
NLA000400352	3	5	2	2	2	3	2	3	5	4	2	1	2	3	4	2	4	2	2	2	3	3	4	3	1	1	0	1	1	0	1	1	0	1	1	1	1	1	1	0	1	1	1	1	0	1	1	1	1
NLA000400353	4	2	2	4	3	4	1	4	4	2	2	1	8	10	7	2	6	3	2	2	3	3	6	3	1	1	0	1	1	0	1	1	1	1	1	1	1	1	1	1	1	1	1	0	0	1	1	1	1
NLA000400354	2	5	2	3	3	3	1	4	4	2	4	2	2	3	3	2	3	2	2	1	3	4	2	2	0	0	0	0	1	1	1	1	1	1	1	0	0	1	1	1	1	1	1	1	1	1	1	1	1
NLA000400355	5	2	2	4	3	5	2	4	8	2	4	1	3	6	6	2	6	3	1	2	3	3	5	3	1	1	1	1	1	1	1	1	1	1	1	1	1	1	1	1	1	1	1	1	1	1	0	0	1
NLA000400357	2	5	2	4	3	2	3	4	2	1	2	2	2	4	7	1	6	2	2	1	3	4	2	4	1	1	1	1	1	1	1	1	1	1	1	1	1	1	1	1	1	1	1	1	0	0	0	0	1
NLA000400358	5	2	2	4	2	6	2	3	8	2	2	1	5	4	7	2	6	2	2	2	3	3	6	3	1	1	1	1	1	1	1	1	1	1	1	1	0	1	1	1	1	1	1	1	1	1	0	0	1
NLA000400360	2	1	4	6	4	4	4	2	4	2	2	4	2	3	5	2	5	3	2	1	3	4	2	3	1	1	1	0	0	0	0	1	1	0	1	1	1	1	1	1	1	1	1	0	0	0	0	0	0
NLA000400365	2	3	4	3	3	3	3	4	3	2	3	2	4	2	5	2	5	2	2	1	3	5	2	3	1	1	1	1	1	1	1	1	1	1	1	1	1	1	1	1	1	1	1	1	1	1	1	1	1
NLA000400369	2	3	2	3	3	2	2	4	8	2	3	3	4	2	5	2	5	2	2	1	3	4	2	3	1	1	1	1	1	1	1	1	1	1	1	1	1	1	1	1	1	1	1	1	1	1	1	1	1
NLA000400370	2	7	3	5	5	5	4	2	4	4	3	4	1	4	5	2	5	3	2	1	3	4	2	3	1	1	1	0	0	0	0	1	1	1	1	1	1	1	1	1	1	1	1	1	1	1	0	0	1
NLA000400372	2	7	3	3	3	5	1	4	4	4	3	2	4	5	8	2	5	3	2	1	3	4	2	4	0	0	0	0	0	0	0	0	0	0	0	0	0	0	0	0	0	0	0	0	0	0	0	0	0
NLA000400373	2	5	3	5	3	3	2	3	3	4	3	3	4	3	6	2	5	2	2	1	3	4	2	3	1	1	1	1	1	1	1	1	1	1	1	1	1	1	1	1	1	1	1	1	1	1	0	1	1
NLA000400374	2	6	3	5	3	3	2	3	3	3	3	3	4	2	7	2	3	2	2	1	3	2	2	3	1	1	1	1	1	1	1	1	1	1	1	1	1	1	1	1	1	1	1	1	1	1	1	1	1
NLA000400375	2	5	2	5	3	3	2	3	3	4	3	2	4	2	5	2	3	2	1	1	3	2	2	3	1	1	1	1	1	1	1	1	1	1	1	1	1	1	1	1	1	1	1	1	1	1	1	1	1
NLA000400378	2	7	2	6	4	4	4	2	3	2	3	4	2	4	8	2	5	3	2	1	3	4	2	3	1	1	1	0	0	0	0	1	1	1	1	1	1	1	1	1	1	1	1	1	1	1	0	0	0
NLA000400379	2	5	3	5	3	3	2	4	3	4	3	3	4	3	6	2	3	2	1	1	3	2	2	3	0	0	0	0	0	0	0	0	0	0	0	0	0	0	0	0	0	0	0	0	0	0	0	0	1
NLA000400383	2	4	1	3	2	3	4	4	2	1	2	2	4	3	8	2	6	2	2	1	3	4	1	5	1	1	1	1	1	1	1	1	1	1	1	1	1	1	1	1	1	1	1	1	0	0	0	0	1
NLA000400384	2	5	2	3	4	3	2	4	2	2	3	2	5	2	5	2	5	2	2	1	3	4	2	3	1	1	1	1	1	1	1	1	1	1	1	1	1	1	1	1	1	1	1	1	1	1	1	1	1
NLA000400386	2	5	4	3	3	3	2	4	2	2	3	2	5	2	5	2	5	2	2	1	3	4	2	3	1	1	1	1	1	1	1	1	1	1	1	1	1	1	1	1	1	1	1	1	1	1	1	1	1
NLA000400387	2	8	2	4	3	4	4	4	2	2	5	2	3	2	5	2	4	2	2	1	3	4	2	3	1	1	1	1	1	1	1	1	1	1	1	1	1	1	1	1	1	1	1	1	0	0	0	0	1
NLA000400388	2	6	3	4	3	3	4	3	3	4	3	3	2	2	6	2	5	2	2	1	3	4	2	3	1	1	1	0	0	0	0	0	0	0	0	0	1	1	1	1	1	0	1	1	1	1	1	1	1
NLA000400391	5	2	3	5	3	4	2	4	7	1	8	1	1	6	6	2	5	3	2	2	3	3	4	3	1	1	0	1	1	1	1	1	1	1	1	1	1	1	1	1	1	1	1	1	1	1	1	1	1
NLA000400392	2	5	3	3	3	3	2	4	3	2	3	2	3	2	5	2	6	2	2	1	3	4	2	3	1	1	1	1	1	1	1	1	1	1	1	1	1	1	1	1	1	1	1	1	1	1	1	1	1
NLA000400393	5	2	3	4	3	4	2	2	9	2	5	1	4	11	4	2	2	1	2	2	3	3	4	3	1	1	1	1	1	1	1	0	1	1	1	1	1	1	1	1	1	1	1	1	1	1	1	1	1
NLA000400399	2	5	4	4	3	2	3	2	2	1	2	2	2	3	6	1	6	2	2	1	3	4	2	3	1	1	1	1	1	1	1	1	1	1	1	1	1	1	1	1	1	1	1	1	0	0	0	0	1
NLA000400402	2	5	1	3	2	3	1	4	2	1	2	2	2	3	4	2	6	2	2	1	3	5	2	3	1	1	0	1	1	1	1	1	1	1	1	1	1	1	1	1	1	1	1	1	0	0	0	0	1
NLA000400409	2	4	4	3	2	3	2	4	3	2	5	2	3	2	5	2	5	2	2	1	3	4	2	3	1	1	1	1	1	1	1	1	1	1	1	1	1	1	1	1	1	1	1	1	1	1	1	1	1
NLA000400411	2	5	3	4	3	3	3	3	2	1	2	3	2	3	2	1	7	2	2	1	3	4	2	3	1	1	1	1	1	1	1	1	1	1	1	1	1	1	1	1	1	1	1	1	0	0	0	0	1
NLA000400412	2	5	2	4	3	3	1	6	4	2	4	2	2	3	1	2	3	2	2	1	3	4	2	2	0	0	0	0	1	1	1	1	1	1	1	0	0	1	1	1	1	1	1	1	1	1	1	1	1
NLA000400413	2	5	1	3	2	3	1	4	2	1	2	2	2	3	4	2	6	2	2	1	3	5	2	3	1	1	0	1	1	1	1	1	1	1	1	1	1	1	1	1	1	1	1	1	0	0	0	0	1
NLA000400414	9	2	2	4	3	4	1	4	4	2	2	1	8	10	7	2	6	3	2	2	3	3	6	3	1	1	0	1	1	1	1	1	1	1	1	1	1	1	1	1	1	1	1	0	0	1	1	1	1
NLA000400415	3	5	2	2	3	3	2	3	5	4	2	1	2	3	4	2	4	2	2	2	3	3	3	3	1	1	0	1	1	0	1	1	0	1	1	1	1	1	1	0	1	1	1	1	0	1	1	1	1
NLA000400419	2	5	1	4	2	3	4	4	2	1	2	2	3	3	8	2	6	2	2	1	3	4	1	6	1	1	1	1	1	1	1	1	1	1	1	1	1	1	1	1	1	1	1	1	0	0	0	0	1
NLA000400420	2	5	2	3	3	3	1	3	2	2	3	2	4	2	5	2	5	2	2	1	3	4	2	3	1	1	1	1	1	1	1	1	1	1	1	1	1	1	1	1	1	1	1	1	1	1	1	1	1
NLA000400422	2	4	3	4	3	3	4	2	2	2	1	2	4	3	4	2	6	2	2	1	3	4	2	1	1	1	1	1	1	1	1	1	0	0	0	0	0	0	1	1	1	1	1	1	0	0	0	0	1
NLA000400423	2	5	3	3	2	3	2	4	3	2	3	2	2	2	5	2	2	2	2	1	3	2	2	3	1	1	1	1	1	1	1	0	0	0	0	0	0	1	1	1	1	1	1	1	0	0	0	0	0
NLA000400424	3	5	3	4	3	3	3	2	4	2	3	2	2	1	6	2	5	2	2	1	3	4	2	3	0	0	0	0	0	0	0	0	0	0	0	0	0	0	0	0	0	0	0	0	0	0	0	0	1
NLA000400425	2	5	2	3	1	3	2	4	2	2	4	2	4	2	4	2	5	2	2	1	3	4	2	3	1	1	1	1	1	1	1	1	1	1	1	1	1	1	1	1	1	1	1	0	1	1	1	1	1
NLA000400426	2	4	4	3	3	4	1	5	4	2	3	2	2	3	6	2	5	2	1	1	3	4	1	3	1	1	0	0	1	0	0	1	1	1	1	1	1	1	1	1	0	0	1	1	1	1	1	1	1
NLA000400427	2	5	1	4	3	3	3	3	3	4	2	3	6	3	7	2	5	2	2	1	3	3	2	3	1	1	1	1	1	1	1	1	1	1	1	1	0	1	1	1	1	1	1	1	0	1	1	1	1
NLA000400428	2	5	2	3	1	3	2	4	2	2	4	2	4	2	4	2	5	2	2	1	3	4	2	3	1	1	1	1	1	1	1	1	1	1	1	1	1	1	1	1	1	1	1	0	1	1	1	1	1
NLA000400430	2	5	4	5	3	3	2	3	3	4	3	3	3	2	5	2	5	2	2	1	3	4	2	3	1	1	1	1	1	1	1	1	1	1	1	1	1	1	1	1	1	1	1	1	1	1	1	1	1
NLA000400433	2	5	1	3	3	4	2	4	3	2	3	2	4	2	5	2	6	2	2	1	3	4	2	3	1	1	1	1	1	1	1	1	1	1	1	1	1	1	1	1	1	1	1	1	1	1	1	1	1
NLA000400436	2	5	2	3	2	3	2	3	2	2	4	2	2	2	5	2	5	2	2	1	3	4	2	3	1	1	1	1	1	1	1	1	1	1	1	1	1	1	1	1	1	1	1	1	1	0	1	1	1
NLA000400437	2	1	3	10	2	2	3	5	4	4	3	4	2	2	6	2	5	2	2	1	3	4	2	3	1	1	1	1	1	1	1	0	0	1	1	1	1	1	1	1	1	1	1	1	1	1	1	1	1
NLA000400439	2	4	4	4	2	6	2	3	3	4	3	3	2	4	9	2	5	2	2	1	3	4	2	3	1	1	1	1	1	1	1	1	1	1	1	1	1	1	1	1	1	1	0	1	1	1	0	0	1
NLA000400440	2	5	3	5	3	3	2	3	3	4	3	3	5	3	8	2	3	2	1	1	3	2	2	3	1	1	1	1	1	1	1	1	1	1	1	1	1	1	1	1	1	1	1	1	1	1	1	0	1
NLA000400441	2	5	2	3	3	2	2	4	3	2	2	2	2	1	5	2	5	2	2	1	3	4	2	3	1	1	1	1	0	1	1	1	1	1	1	1	1	1	1	1	1	1	1	1	1	1	1	1	1
NLA000400442	2	5	3	6	3	2	2	3	3	4	3	3	3	2	6	2	5	2	2	1	3	4	2	3	1	1	1	1	1	1	1	1	1	1	1	1	1	1	1	1	1	1	1	1	1	1	1	1	1
NLA000400445	2	5	3	2	3	3	1	4	2	2	3	2	2	3	7	2	5	2	2	1	3	4	1	2	1	0	1	1	1	1	1	1	1	1	1	1	0	1	1	1	1	1	1	1	1	1	1	1	1
NLA000400448	2	4	3	5	3	3	2	3	3	4	3	2	3	2	6	2	3	2	1	1	3	2	2	3	1	1	1	1	1	1	1	1	1	1	1	1	1	1	1	1	1	1	1	1	1	1	1	1	1
NLA000400449	2	2	3	4	3	5	2	2	8	2	5	1	8	?	3	2	7	1	2	2	3	3	4	3	1	1	1	1	1	1	1	1	1	0	0	1	1	1	1	1	1	1	1	1	1	1	1	1	1
NLA000400450	2	5	1	3	4	2	2	4	2	2	3	2	5	2	5	2	5	2	2	1	3	4	2	3	1	1	1	1	1	1	1	1	1	1	1	1	1	1	1	1	1	1	1	1	1	1	1	1	1
NLA000400451	2	5	4	4	1	2	3	2	2	1	2	2	2	3	6	1	5	2	2	1	3	4	2	3	1	1	1	1	1	1	1	1	1	1	1	1	1	1	1	1	1	1	1	1	0	0	0	0	1
NLA000400453	2	5	3	5	3	3	2	3	3	4	3	3	3	3	5	2	5	2	2	1	3	4	2	2	1	1	1	1	1	1	1	1	0	0	0	0	0	0	1	1	1	1	1	1	1	1	1	1	1
NLA000400454	2	4	3	3	3	3	2	4	4	2	4	2	4	3	5	2	5	2	1	1	3	4	2	3	1	1	1	1	1	1	1	1	1	1	1	1	1	1	1	1	1	1	1	1	1	1	0	0	0
NLA000400456	2	6	4	4	3	2	3	2	2	1	2	2	2	3	6	1	5	2	2	1	3	4	2	3	1	1	1	1	1	1	1	1	1	1	1	1	1	0	0	0	0	0	0	0	0	0	0	0	0
NLA000400458	2	5	3	3	1	3	2	4	3	2	7	2	3	2	5	2	5	2	2	1	3	4	2	3	1	1	1	1	1	1	1	1	1	1	1	1	1	1	1	1	1	1	1	1	1	1	1	1	1
NLA000400459	2	5	5	4	3	2	3	2	2	1	2	2	2	3	6	1	5	2	2	1	3	4	2	3	1	1	1	1	1	1	1	1	1	1	1	1	1	1	0	0	0	0	0	0	0	0	0	0	1
NLA000400500	2	5	2	2	3	3	2	5	6	4	2	1	2	3	5	2	4	2	2	2	3	3	3	3	1	1	0	1	1	1	1	1	0	1	1	1	1	1	1	0	1	1	1	1	0	1	1	1	1
NLA000400503	2	5	3	5	4	5	3	2	?	2	3	2	2	3	8	2	5	3	2	1	3	4	2	3	1	1	1	0	0	0	0	1	1	1	1	1	1	1	1	1	1	1	1	1	1	1	0	0	0
NLA000400507	5	2	1	3	3	7	1	4	6	1	4	1	3	12	3	2	10	3	2	2	3	3	4	3	1	0	0	0	0	0	0	0	0	0	0	0	0	1	1	1	1	1	1	1	1	1	1	1	1
NLA000400513	5	2	2	4	3	4	1	4	4	2	2	1	1	10	8	2	6	2	2	2	3	3	5	3	1	1	0	1	1	1	1	0	0	0	0	0	0	0	0	0	0	0	0	0	0	0	0	0	0
NLA000400516	2	7	3	3	3	5	2	4	4	4	3	2	6	5	8	2	5	3	2	1	3	4	2	3	0	0	0	0	0	0	0	0	0	0	0	0	0	0	0	0	0	0	0	0	0	0	0	0	0
NLA000400521	5	2	4	4	3	5	2	4	9	2	2	1	5	6	6	2	6	3	1	1	3	3	8	3	1	1	1	1	1	1	1	1	1	1	1	1	1	1	1	1	1	1	1	1	1	1	0	0	1
NLA000400526	2	5	3	5	4	5	3	2	3	2	3	2	2	3	8	2	5	3	2	1	3	4	3	3	1	1	1	0	0	0	0	1	1	1	1	1	1	1	1	1	1	1	1	1	1	1	0	0	0
NLA000400527	2	2	3	8	3	4	2	3	3	4	8	3	2	6	6	2	5	2	2	1	3	4	2	3	1	1	1	1	1	1	1	1	1	1	1	1	1	1	1	1	1	1	1	1	1	1	1	1	1
NLA000400533	5	2	2	4	3	4	1	4	4	2	2	1	6	11	7	2	6	3	2	2	3	3	6	3	1	1	0	1	1	1	1	1	1	1	1	1	1	1	1	1	1	1	1	0	0	1	1	1	1
NLA000400538	2	5	2	3	3	3	2	4	3	2	3	2	5	2	2	2	5	2	2	1	3	4	2	2	1	1	1	1	1	1	1	1	1	1	1	1	1	1	1	1	1	1	1	1	1	1	1	1	1
NLA000400548	2	1	2	5	1	3	1	4	3	4	3	3	1	3	7	2	5	2	2	1	3	4	2	3	1	1	1	1	1	1	1	1	1	0	0	0	0	0	0	0	0	0	0	1	1	1	1	1	1
NLA000400550	2	5	4	5	3	3	1	3	3	3	3	3	2	3	7	2	3	2	2	1	3	2	3	3	1	1	1	1	1	1	1	1	1	1	1	1	1	1	1	1	1	1	1	1	1	1	1	1	1
NLA000400551	2	7	3	4	4	5	4	2	4	2	3	4	2	4	7	2	5	3	2	1	3	4	2	3	1	1	1	0	0	0	0	1	1	1	1	1	1	1	1	1	1	1	1	1	1	1	0	0	0
NLA000400556	5	2	2	4	3	4	1	4	4	2	2	1	8	11	7	2	6	3	2	2	3	3	6	3	1	1	0	1	1	1	1	1	1	1	1	1	1	1	1	1	1	1	1	0	0	1	1	1	1
NLA000400557	2	5	3	5	3	3	2	3	3	4	3	3	7	4	5	2	5	2	2	1	3	4	2	3	1	1	1	1	1	1	1	1	1	1	1	1	1	1	1	1	1	1	1	1	1	1	1	1	1
NLA000400562	2	8	5	3	3	3	2	4	3	2	4	0	3	2	5	2	6	2	2	1	3	4	2	3	1	1	1	1	1	1	1	1	1	1	1	1	1	1	1	1	1	1	1	1	1	1	0	1	1
NLA000400563	2	5	3	6	3	3	2	3	3	4	3	3	6	2	3	2	5	2	2	1	3	4	2	3	1	1	1	1	1	1	1	1	1	1	1	1	1	1	1	1	1	1	1	1	1	1	1	1	1
NLA000400564	2	5	3	4	3	3	4	4	2	2	1	2	4	3	6	2	6	2	2	1	2	4	2	1	1	1	1	1	1	1	1	1	0	0	0	1	1	1	1	1	1	1	1	1	0	0	0	0	1
NLA000400566	3	5	3	5	2	3	2	3	3	4	3	3	5	3	8	2	3	2	2	1	3	2	2	3	1	1	1	1	1	1	1	1	1	1	1	1	1	1	1	1	1	1	1	1	1	1	1	1	1
NLA000400568	2	4	2	1	3	3	1	4	3	2	3	2	2	3	6	2	5	2	2	1	3	4	3	3	1	1	1	1	1	1	1	1	1	1	1	1	1	1	1	1	0	1	1	1	1	1	1	1	1
NLA000400569	2	4	6	3	3	3	3	4	2	1	2	1	2	3	9	1	7	2	2	1	3	4	2	3	1	1	1	1	1	1	1	1	1	1	1	1	1	1	1	1	1	1	1	1	0	0	0	0	1
NLA000400570	3	4	3	4	3	3	4	4	4	2	4	3	4	1	9	2	5	2	2	1	3	4	2	3	1	1	1	1	1	1	1	1	1	1	1	1	0	0	0	0	1	1	1	1	1	1	1	1	1
NLA000400573	2	9	4	4	3	4	4	4	2	2	5	2	3	2	5	2	6	2	2	1	3	4	2	3	1	1	1	1	1	1	1	1	1	1	1	1	1	1	1	0	0	0	1	1	0	0	0	0	1
NLA000400575	3	5	4	5	3	2	2	3	3	4	4	3	4	3	7	2	5	2	1	1	3	2	2	3	1	1	1	1	1	1	1	1	1	1	1	1	1	1	1	1	1	1	1	1	1	1	1	1	1
NLA000400577	2	5	3	5	3	3	2	3	3	4	3	3	3	3	5	2	5	2	2	1	3	4	2	2	1	1	1	1	1	1	1	1	0	0	0	0	0	0	1	1	1	1	1	1	1	1	1	1	1
NLA000400578	2	3	4	4	3	3	2	4	2	2	1	2	3	2	7	2	6	2	2	1	3	4	2	1	1	1	1	1	1	0	0	0	0	0	0	0	0	0	0	0	0	1	1	0	0	0	0	0	0
NLA000400580	2	1	2	5	1	3	1	4	3	4	3	3	1	3	7	2	5	2	2	1	3	4	2	3	1	1	1	1	1	1	1	1	1	0	0	0	0	0	0	0	0	0	0	1	1	1	1	1	1
NLA000400582	2	7	1	3	3	5	3	4	4	4	3	3	3	2	8	2	5	3	2	1	3	4	2	3	0	0	0	0	0	0	0	0	0	0	0	0	0	0	0	0	0	0	0	0	0	0	0	0	0
NLA000400583	2	5	1	4	1	3	4	4	2	1	2	2	3	3	7	2	6	2	2	1	2	4	1	5	1	1	1	1	1	1	1	1	1	1	1	1	0	1	1	1	1	1	1	1	0	0	0	0	1
NLA000400584	2	3	3	4	3	3	3	4	2	2	1	2	3	2	5	2	6	2	2	1	3	4	2	1	1	1	1	1	1	1	1	1	0	0	0	1	1	1	1	1	1	1	1	0	0	0	0	0	0
NLA000400585	2	7	3	6	4	4	4	2	4	4	4	4	2	4	8	2	5	2	2	1	3	4	2	3	1	1	1	0	0	0	0	1	1	1	1	1	1	1	1	1	1	1	1	1	1	1	0	0	0
NLA000400586	2	5	2	5	3	3	2	3	3	4	3	2	5	2	6	2	3	2	1	1	3	2	2	3	1	1	1	1	1	1	1	1	1	1	1	1	1	1	1	1	1	1	1	1	1	1	1	1	1
NLA000400587	2	5	5	4	3	3	2	4	2	2	12	2	5	3	5	2	5	2	1	1	3	4	2	3	1	1	1	1	1	1	1	1	1	1	1	1	1	1	1	1	1	1	1	1	1	1	0	0	0
NLA000400588	2	5	2	5	3	3	2	3	3	4	3	2	4	2	3	1	3	2	1	1	3	2	2	3	1	1	1	1	1	1	1	1	1	1	1	1	1	1	1	1	1	1	1	1	1	1	1	1	1
NLA000400590	2	5	3	6	4	5	3	2	4	2	3	4	2	4	7	2	5	3	2	1	3	4	2	3	1	1	1	0	0	0	0	1	1	1	1	1	1	1	1	1	1	1	1	1	1	1	0	0	0
NLA000400591	2	7	3	4	3	5	4	2	4	2	3	4	2	4	5	1	5	3	2	1	3	4	2	3	1	1	1	0	0	0	0	1	1	1	1	1	1	1	1	1	1	1	1	1	1	1	0	0	0
NLA000400592	2	4	1	4	2	3	2	4	2	1	2	2	3	3	3	2	6	2	2	1	3	4	1	5	1	1	1	0	1	1	1	1	1	1	1	1	1	1	1	1	1	1	1	1	0	0	0	0	1
NLA000400595	2	5	1	3	3	3	2	4	3	2	5	2	4	2	4	2	6	2	2	1	3	3	1	3	1	1	1	1	1	1	1	1	1	1	1	1	1	1	1	1	1	1	1	1	1	1	1	1	1
NLA000400603	2	4	5	4	3	3	2	3	3	4	3	3	4	4	4	2	5	2	2	1	3	4	2	3	1	1	1	1	1	1	1	1	1	1	1	1	1	1	1	1	1	1	0	1	1	1	0	0	1
NLA000400605	2	6	3	9	2	4	2	3	3	4	12	3	2	6	5	2	5	2	2	1	3	4	2	2	1	1	1	1	1	1	1	1	1	1	1	1	1	1	1	1	1	1	1	1	1	1	1	1	1
NLA000400609	2	4	3	2	2	3	2	4	3	2	3	2	2	4	4	2	5	2	2	1	3	4	1	1	1	0	1	1	1	1	1	1	1	1	1	1	1	1	1	1	1	1	1	1	1	1	1	1	1
NLA000400610	2	4	2	4	4	5	3	5	6	4	4	3	5	4	6	2	4	2	2	2	3	3	3	3	1	1	1	1	1	1	0	0	0	1	1	1	1	1	1	1	1	1	1	1	1	0	0	0	1
NLA000400611	2	7	3	3	3	5	4	4	3	4	4	2	5	3	8	2	5	3	2	1	3	4	2	3	0	0	0	0	0	0	0	0	0	0	0	0	0	0	0	0	0	0	0	0	0	0	0	0	0
NLA000400614	2	6	3	5	3	3	2	3	3	3	3	3	4	2	7	2	3	2	2	1	3	2	2	3	1	1	1	1	1	1	1	1	1	1	1	1	1	1	1	1	1	1	1	1	1	1	1	1	1
NLA000400617	2	3	8	3	2	4	3	6	10	2	2	1	8	3	?	3	2	2	1	6	2	5	4	4	0	0	0	0	0	0	0	0	0	0	0	0	0	0	0	0	0	0	0	0	0	0	0	0	0
NLA000400621	2	7	3	3	3	5	4	4	4	4	3	2	6	5	8	2	5	3	2	1	3	4	2	3	0	0	0	0	0	0	0	0	0	0	0	0	0	0	0	0	0	0	0	0	0	0	0	0	0
NLA000400623	2	4	4	3	1	2	2	5	3	2	5	2	4	2	5	2	5	2	2	1	0	4	2	3	1	1	0	1	1	1	1	1	1	1	1	1	1	1	1	1	1	1	1	1	1	1	1	1	1
NLA000400624	2	6	1	3	2	3	4	4	2	1	2	2	3	3	6	2	5	2	2	1	3	4	2	3	1	1	0	1	1	1	1	1	1	1	1	1	0	1	1	1	1	1	1	1	0	0	0	0	1
NLA000400627	5	2	3	4	3	8	2	4	6	1	4	1	3	11	6	2	10	3	2	2	3	3	4	3	1	0	0	0	0	0	0	0	0	0	0	0	0	1	1	1	1	1	1	1	1	1	1	1	1
NLA000400628	2	5	5	4	2	3	3	4	2	1	2	3	2	1	7	1	4	2	2	1	3	4	2	3	1	1	1	1	1	1	1	1	1	1	1	1	1	1	1	1	1	1	1	1	0	0	0	0	1
NLA000400632	2	4	2	3	3	2	2	4	2	2	4	2	3	2	4	2	5	2	2	1	3	4	2	3	1	1	1	1	1	1	1	1	1	1	1	1	1	1	1	1	1	1	1	1	1	1	1	1	1
NLA000400633	2	3	4	3	3	3	3	4	3	2	2	2	3	2	4	2	5	2	2	1	3	4	2	3	1	1	1	1	1	1	1	1	1	1	1	1	1	1	1	1	1	1	1	1	1	1	1	1	1
NLA000400634	2	7	3	4	3	5	4	2	4	2	3	4	2	4	7	2	5	3	2	1	3	4	2	3	1	1	1	0	0	0	0	1	1	1	1	1	1	1	1	1	1	1	1	1	1	1	0	0	0
NLA000400637	2	8	4	4	3	4	4	4	2	2	6	2	3	2	5	2	5	2	2	1	2	4	2	3	1	1	1	1	1	1	1	1	1	1	1	1	1	1	1	1	1	1	1	1	0	0	0	0	1
NLA000400638	2	5	4	4	2	3	3	4	2	2	3	2	2	3	3	2	6	2	2	1	1	4	2	3	1	1	1	1	1	1	1	1	1	1	1	1	1	1	1	1	1	1	1	1	0	0	0	0	1
NLA000400640	2	6	3	10	4	4	4	2	4	2	3	6	2	4	8	2	5	3	2	1	3	4	2	3	1	1	1	0	0	0	0	1	1	1	1	1	1	1	1	1	1	1	1	1	1	1	0	0	0
NLA000400641	2	6	3	5	5	5	4	2	4	2	4	2	2	3	2	2	5	3	2	1	3	4	2	3	1	1	1	0	0	0	0	1	1	1	1	1	1	1	1	1	1	1	1	1	1	1	0	0	1
NLA000400642	3	5	2	2	2	3	3	3	5	4	2	1	2	3	4	2	4	2	2	2	2	3	4	3	1	1	0	1	1	0	1	1	0	1	1	1	1	1	1	0	1	1	1	1	0	1	1	1	1
NLA000400643	2	5	1	3	3	2	2	6	1	2	9	2	4	2	5	2	6	2	2	1	3	4	2	3	1	1	1	1	1	1	1	1	1	1	1	1	1	1	1	1	1	1	1	1	1	1	1	1	1
NLA000400644	2	5	1	3	3	2	2	6	1	2	9	2	4	2	5	2	6	2	2	1	3	4	2	3	1	1	1	1	1	1	1	1	1	1	1	1	1	1	1	1	1	1	1	1	1	1	1	1	1
NLA000400645	2	4	1	3	2	4	4	4	2	1	2	2	4	3	8	2	6	2	2	1	3	4	1	6	1	1	1	1	1	1	1	1	1	1	1	1	1	1	1	1	1	1	1	1	0	0	0	0	1
NLA000400646	2	5	3	5	3	3	2	4	3	4	3	3	4	3	6	2	3	2	1	1	3	2	2	3	0	0	0	0	0	0	0	0	0	0	0	0	0	0	0	0	0	0	0	0	0	0	0	0	1
NLA000400647	2	6	3	5	3	3	2	3	3	3	3	3	4	2	7	2	3	2	2	1	3	2	2	3	1	1	1	1	1	1	1	1	1	1	1	1	1	1	1	1	1	1	1	1	1	1	1	1	1
NLA000400648	2	5	4	4	3	3	4	3	3	4	3	3	3	3	5	2	5	2	2	1	3	4	2	3	1	1	1	0	0	0	0	0	0	0	0	0	1	1	1	1	1	0	1	1	1	1	1	1	1
NLA000400653	2	5	2	3	1	3	2	4	2	2	4	2	4	2	4	2	5	2	2	1	3	4	2	3	1	1	1	1	1	1	1	1	1	1	1	1	1	1	1	1	1	1	1	0	1	1	1	1	1
NLA000400657	2	5	3	6	3	3	2	3	3	4	3	3	2	3	3	2	5	2	2	1	3	4	2	3	1	1	1	1	0	1	1	1	1	1	1	1	1	1	1	1	1	1	1	1	1	1	1	1	1
NLA000400661	2	6	1	4	2	3	3	4	2	1	1	2	3	3	8	2	6	2	2	1	3	6	2	3	1	1	0	1	1	1	1	1	1	1	1	1	1	1	1	1	1	1	1	1	0	0	0	0	1
NLA000400662	2	5	3	5	3	4	2	3	3	3	3	3	3	3	7	2	3	2	2	1	3	2	2	3	1	1	1	1	1	1	1	1	1	1	1	1	1	1	1	1	1	1	0	1	1	1	1	1	1
NLA000400663	2	5	3	7	4	3	2	3	3	4	6	3	5	3	7	2	3	2	2	1	3	2	2	3	1	1	1	1	1	1	1	1	1	1	1	1	1	1	1	1	1	1	1	1	1	1	1	1	1
NLA000400665	2	7	3	6	4	5	5	2	4	2	3	2	2	4	5	2	5	3	2	1	3	4	2	3	1	1	1	0	0	0	0	1	1	1	1	1	1	1	1	1	1	1	1	1	1	1	0	0	0
NLA000400666	2	5	6	3	3	3	3	4	2	1	2	3	2	3	5	1	6	2	2	1	3	4	2	3	1	1	1	1	1	1	1	1	1	1	1	1	1	1	1	1	1	1	1	1	0	0	0	0	1
NLA000400668	2	5	1	3	2	3	1	4	2	1	2	2	2	3	4	2	6	2	2	1	3	5	2	3	1	1	0	1	1	1	1	1	1	1	1	1	1	1	1	1	1	1	1	1	0	0	0	0	1
NLA000400669	2	4	1	3	2	3	4	4	2	1	2	2	4	3	8	2	6	2	2	1	3	4	1	5	1	1	1	1	1	1	1	1	1	1	1	1	1	1	1	1	1	1	1	1	0	0	0	0	1
NLA000400670	2	5	6	4	3	2	3	4	2	1	2	2	2	3	5	1	6	2	2	1	3	4	2	3	1	1	1	1	1	1	0	1	1	1	1	1	1	1	1	1	1	0	1	1	0	0	0	0	0
NLA000400671	2	6	3	8	3	4	2	3	3	4	5	3	2	3	4	2	5	2	2	1	3	4	2	3	1	1	1	1	1	1	1	1	1	1	1	1	1	1	1	1	1	1	1	1	1	1	1	1	1
NLA000400672	2	5	3	5	3	3	2	3	3	4	1	3	5	3	5	2	5	2	2	1	3	4	2	3	1	1	1	1	1	1	1	1	1	1	1	1	1	1	1	1	1	1	1	1	1	1	1	1	1
NLA000400673	2	4	2	4	4	5	3	5	6	4	4	3	5	4	6	2	4	2	2	2	3	3	3	3	1	1	1	1	1	1	0	0	0	1	1	1	1	1	1	1	1	1	1	1	1	0	0	0	1
NLA000400674	3	5	3	2	3	3	2	3	5	4	2	1	2	3	4	2	4	2	2	2	3	3	4	3	1	1	0	1	1	0	1	1	0	1	1	1	1	1	1	0	1	1	1	1	0	1	1	1	1
NLA000400679	2	5	2	3	4	3	2	4	2	2	4	2	4	2	5	2	5	2	2	1	3	4	2	3	1	1	1	1	1	1	1	1	1	1	1	1	1	1	0	0	1	1	1	1	1	1	1	1	1
NLA000400682	2	3	3	6	4	5	3	2	6	2	3	4	2	4	7	2	5	3	2	1	3	4	2	3	1	1	1	0	0	0	0	1	1	1	1	1	0	1	1	1	1	1	1	1	1	1	0	0	0
NLA000400684	2	5	3	4	3	3	3	4	2	2	7	2	3	1	6	2	6	2	2	1	3	4	2	3	1	1	1	1	1	1	1	1	1	1	1	1	1	1	1	1	1	1	1	1	0	0	0	0	1
NLA000400686	2	5	1	4	1	3	4	4	2	1	2	2	3	3	7	2	6	2	2	1	2	4	1	5	1	1	1	1	1	1	1	1	1	1	1	1	0	1	1	1	1	1	1	1	0	0	0	0	1
NLA000400687	2	5	3	5	3	2	3	3	3	4	3	3	5	3	6	2	6	2	2	1	3	4	2	3	1	1	1	1	1	1	1	1	1	1	1	1	1	1	1	1	1	1	1	1	1	1	1	1	1
NLA000400692	2	5	3	3	3	3	2	4	3	2	3	2	2	2	5	2	5	2	2	1	3	4	2	3	1	1	1	1	1	1	1	1	1	1	1	1	1	1	1	1	1	1	1	1	1	1	1	1	1
NLA000400693	2	6	3	5	3	3	2	3	3	3	3	3	4	2	7	2	3	2	2	1	3	2	2	3	1	1	1	1	1	1	1	1	1	1	1	1	1	1	1	1	1	1	1	1	1	1	1	1	1
NLA000400697	2	5	4	3	1	3	2	5	3	2	6	2	4	2	5	2	5	2	2	1	3	4	2	3	1	0	0	1	1	1	1	1	1	1	1	1	1	1	1	1	1	1	1	1	1	1	1	1	1
NLA000400698	2	1	4	7	3	4	4	2	4	2	2	4	2	3	4	2	5	3	2	1	3	4	2	3	1	1	1	0	0	0	0	0	1	0	1	1	1	0	0	0	0	0	0	0	0	0	0	0	0
NLA000400699	2	5	3	5	3	3	2	4	3	4	3	3	4	3	7	2	3	2	1	1	3	2	2	3	0	0	0	0	0	0	0	0	0	0	0	0	0	0	0	0	0	0	0	0	0	0	0	0	1
NLA000400700	2	5	3	3	3	3	3	4	3	2	3	2	3	2	6	2	5	2	2	1	3	4	2	3	1	1	1	1	1	1	1	1	1	1	1	1	1	1	1	1	1	1	1	1	1	1	1	1	1
NLA000400701	2	4	3	3	3	3	2	3	3	4	3	3	2	3	7	2	5	2	2	1	3	4	2	3	1	1	1	1	1	1	1	1	1	1	1	1	1	1	1	1	1	1	1	1	1	1	1	1	1
NLA000400703	2	2	3	8	3	4	2	3	3	4	8	3	2	6	6	2	5	2	2	1	3	4	2	3	1	1	1	1	1	1	1	1	1	1	1	1	1	1	1	1	1	1	1	1	1	1	1	1	1
NLA000400706	2	5	3	5	3	3	2	3	3	4	3	3	4	3	6	2	5	2	2	1	3	4	2	3	1	1	1	1	1	1	1	1	1	1	1	1	1	1	1	1	1	1	1	1	1	1	0	1	1
NLA000400708	2	7	3	6	4	5	1	2	?	2	3	4	4	4	8	2	5	3	2	1	2	4	2	3	1	1	1	0	0	0	0	1	1	1	1	0	0	1	1	1	1	1	1	1	1	1	0	0	0
NLA000400709	3	6	2	3	3	3	3	4	3	2	3	2	2	1	4	2	5	2	2	1	3	4	2	3	1	1	1	1	1	1	1	1	0	0	1	1	1	1	1	1	1	1	1	1	1	1	1	1	1
NLA000400711	5	2	3	4	3	2	2	3	9	2	4	1	8	3	5	2	8	3	2	2	3	3	3	3	1	1	1	1	1	1	1	1	1	1	1	0	1	1	1	1	1	1	1	1	1	1	0	1	1
NLA000400715	4	4	3	4	3	3	2	3	3	4	3	1	3	2	7	2	5	2	2	1	3	4	2	3	1	1	1	1	1	1	1	1	1	1	1	1	1	1	1	1	1	1	1	1	1	1	0	0	1
NLA000400720	5	2	2	4	3	6	2	4	5	1	4	1	3	6	5	2	6	3	2	2	3	3	4	3	1	0	0	1	1	1	1	1	1	1	1	1	1	1	1	1	1	1	1	1	1	1	1	1	1
NLA000400721	2	5	3	3	3	5	4	4	4	4	3	2	6	5	7	2	5	3	2	1	3	4	2	3	0	0	0	0	0	0	0	0	0	0	0	0	0	0	0	0	0	0	0	0	0	0	0	0	0
NLA000400731	5	2	2	4	3	4	1	4	2	2	2	1	9	10	7	2	6	3	2	2	3	3	4	3	1	1	0	1	1	1	1	1	1	1	1	1	1	1	1	1	1	1	1	0	0	1	1	1	1
NLA000400732	2	5	2	5	3	3	2	3	3	4	3	2	6	2	6	2	3	2	1	1	3	2	2	3	1	1	1	1	1	1	1	1	1	1	1	1	1	1	1	1	1	1	1	1	1	1	1	1	1
NLA000400733	2	5	8	4	3	2	4	4	2	1	2	2	2	3	3	2	6	2	1	1	3	4	2	3	0	0	0	0	0	0	0	0	0	0	0	0	0	0	0	0	0	0	0	0	0	0	0	0	0
NLA000400735	2	6	3	6	3	4	2	3	3	4	7	3	2	6	7	2	5	2	2	1	3	4	2	3	1	1	1	1	1	1	1	1	1	1	1	1	1	1	1	1	1	1	1	1	1	1	1	1	1
NLA000400736	2	4	3	3	3	3	2	4	4	2	4	2	4	3	5	2	5	2	1	1	3	4	2	3	1	1	1	1	1	1	1	1	1	1	1	1	1	1	1	1	1	1	1	1	1	1	0	0	0
NLA000400737	2	4	4	3	3	3	2	2	3	2	3	2	4	2	5	2	5	2	2	1	3	4	2	3	1	1	1	1	1	1	1	1	1	1	1	1	1	1	1	1	1	1	1	1	1	1	1	0	1
NLA000400740	2	5	3	5	3	3	2	4	3	4	3	3	4	3	6	2	3	2	1	1	3	2	2	3	0	0	0	0	0	0	0	0	0	0	0	0	0	0	0	0	0	0	0	0	0	0	0	0	1
NLA000400745	5	2	2	4	2	6	1	4	7	2	2	1	5	4	6	2	6	2	2	2	3	3	6	3	1	1	1	1	1	1	1	1	1	1	1	1	1	1	1	1	1	1	1	1	1	1	0	0	1
NLA000400747	2	7	3	5	4	5	4	2	4	2	3	4	2	3	7	2	5	3	2	1	3	4	2	2	1	1	1	0	0	0	0	0	1	1	1	1	1	1	1	1	1	1	1	1	1	1	0	0	0
NLA000400748	5	2	2	4	3	4	1	4	4	2	2	1	1	10	8	2	6	3	2	2	3	3	5	3	1	1	0	1	1	1	1	0	0	0	0	0	0	0	0	0	0	0	0	0	0	0	0	0	0
NLA000400749	2	5	3	5	3	3	2	3	3	4	3	3	6	3	7	2	6	2	2	1	3	4	2	3	1	1	1	1	1	1	1	1	1	1	1	0	1	1	1	1	1	1	1	1	1	0	0	0	0
NLA000400751	2	5	4	4	3	4	2	4	1	2	8	2	3	2	4	2	5	2	2	1	2	4	2	3	1	1	1	1	1	1	1	1	1	1	1	1	1	1	1	1	1	1	1	1	0	0	0	0	1
NLA000400754	2	6	3	8	3	3	2	3	3	4	8	3	2	7	6	2	5	2	2	1	3	4	2	3	1	1	1	1	1	1	1	1	1	1	1	1	1	1	1	1	1	1	1	1	1	1	1	1	1
NLA000400756	1	5	3	3	3	4	2	5	4	2	3	2	2	3	4	2	5	2	1	1	3	4	1	3	1	1	0	0	1	1	1	1	1	1	1	1	1	1	1	1	0	0	1	1	1	1	1	1	1
NLA000400757	2	5	3	3	1	3	2	4	3	2	7	2	3	2	5	2	5	2	2	1	3	4	2	3	1	1	1	1	1	1	1	1	1	1	1	1	1	1	1	1	1	1	1	1	1	1	1	1	1
NLA000400758	4	4	1	2	3	2	1	4	2	4	3	3	2	2	2	2	4	2	2	2	3	3	2	3	1	1	0	1	1	1	1	0	0	0	0	0	1	1	1	1	1	1	1	1	0	0	0	0	1
NLA000400760	2	5	3	5	3	3	2	3	3	4	3	3	3	3	5	2	5	2	2	1	3	4	2	2	1	1	1	1	1	1	1	1	0	0	0	0	0	0	1	1	1	1	1	1	1	1	1	1	1
NLA000400763	2	5	1	3	4	3	3	4	2	2	3	2	3	2	2	2	5	2	2	1	3	4	2	3	1	1	1	1	1	1	1	0	0	0	0	0	0	0	0	0	1	1	1	1	1	1	1	0	1
NLA000400765	2	5	3	5	3	3	0	3	3	4	3	3	4	3	7	2	5	2	2	1	3	4	2	3	1	1	1	1	1	1	1	1	1	1	1	1	0	0	1	1	1	1	1	1	1	1	1	1	1
NLA000400766	3	3	2	6	2	5	2	5	6	4	4	3	4	3	6	2	4	2	1	3	3	3	4	3	1	1	1	1	1	1	0	0	0	1	1	1	1	1	1	1	1	1	1	1	1	1	1	1	1
NLA000400779	2	6	3	6	4	5	4	3	4	2	2	4	2	4	8	2	5	2	2	1	3	4	2	3	1	1	1	0	0	0	0	1	1	1	1	1	1	1	1	1	1	1	1	1	1	1	0	0	0
NLA000400780	2	7	3	4	3	5	4	2	4	2	3	4	2	3	7	2	5	3	2	1	3	4	2	2	1	1	1	0	0	0	0	1	1	1	1	1	1	1	1	1	1	1	1	1	1	1	0	0	0
NLA000400782	2	5	3	5	3	3	2	3	3	4	3	2	5	2	7	2	3	2	1	1	3	2	2	3	1	1	1	1	1	1	1	1	1	1	1	1	1	1	1	1	1	1	1	1	1	1	1	1	1
NLA000400787	2	6	1	4	2	3	4	4	2	1	2	2	2	3	6	2	6	2	2	1	3	4	2	3	1	1	0	1	1	1	1	1	1	1	1	1	0	1	1	1	1	1	1	1	0	0	0	0	1
NLA000400789	2	5	1	3	2	3	1	4	2	1	2	2	2	3	4	2	6	2	2	1	3	5	2	3	1	1	0	1	1	1	1	1	1	1	1	1	1	1	1	1	1	1	1	1	0	0	0	0	1
NLA000400790	2	7	3	6	4	4	4	2	4	4	4	4	2	4	7	2	5	2	2	1	3	4	2	3	1	1	1	0	0	0	0	1	1	1	1	1	0	1	1	1	1	1	1	1	1	1	0	0	0
NLA000400791	2	5	3	5	3	3	2	3	3	4	3	2	5	2	7	2	3	2	1	1	3	2	2	3	1	1	1	1	1	1	1	1	1	1	1	1	1	1	1	1	1	1	1	1	1	1	1	1	1
NLA000400792	2	5	4	5	3	2	2	3	3	4	3	2	2	2	5	2	3	2	1	1	3	2	2	3	1	1	0	0	0	0	1	1	1	1	1	1	1	1	1	1	1	1	1	1	1	1	1	1	1
NLA000400794	2	5	3	3	3	3	2	3	3	4	3	3	3	3	4	2	5	2	2	1	3	4	2	2	1	1	1	1	1	1	1	1	1	1	1	1	1	1	1	1	1	1	1	1	1	1	1	1	1
NLA000400796	2	5	3	5	3	3	2	3	3	4	3	3	5	3	7	2	5	2	2	1	3	4	2	3	1	1	1	1	1	1	1	1	1	1	1	1	1	1	1	1	1	1	1	1	1	1	1	1	1
NLA000400798	2	4	3	4	2	2	2	3	3	4	4	3	6	4	8	2	5	2	2	1	3	4	2	3	1	1	1	1	1	1	1	1	1	1	1	0	0	0	0	0	1	1	1	0	0	0	0	0	1
NLA000400799	2	5	4	5	3	3	2	3	2	4	3	3	6	3	4	2	5	2	2	1	3	4	2	3	0	0	0	0	0	0	0	0	0	0	0	0	0	0	0	0	0	0	0	0	0	0	0	0	1
NLA000400801	2	8	2	4	3	4	4	4	2	2	5	2	3	2	5	2	4	2	2	1	3	4	2	3	1	1	1	1	1	1	1	1	1	1	1	1	1	1	1	1	1	1	1	1	0	0	0	0	1
NLA000400802	5	2	2	4	3	4	1	4	4	2	2	1	6	11	7	2	6	3	2	1	3	3	6	3	1	1	0	0	0	0	0	0	0	0	0	0	0	0	0	0	0	0	0	0	0	1	1	1	0
NLA000400803	2	5	1	3	2	3	1	4	2	1	2	2	2	3	4	2	6	2	2	1	3	5	2	3	1	1	0	1	1	1	1	1	1	1	1	1	1	1	1	1	1	1	1	1	0	0	0	0	1
NLA000400805	2	9	3	6	1	5	4	2	4	4	3	4	2	2	7	2	5	3	2	1	3	4	2	3	1	1	1	0	0	0	0	1	1	1	1	1	1	1	1	1	1	1	1	1	1	1	0	0	0
NLA000400806	2	5	3	4	3	3	2	4	3	4	3	3	4	4	4	2	5	2	2	1	3	4	2	3	1	1	1	1	1	1	1	1	1	1	1	1	1	1	1	1	1	0	1	1	1	1	1	1	1
NLA000400808	2	5	2	3	3	3	2	4	3	2	3	2	5	2	2	2	5	2	2	1	3	4	2	2	1	1	1	1	1	1	1	1	1	1	1	1	1	1	1	1	1	1	1	1	1	1	1	1	1
NLA000400810	2	5	3	5	3	3	2	3	3	4	3	3	3	3	5	2	5	2	2	1	3	4	2	2	1	1	1	1	1	1	1	1	0	0	0	0	0	0	1	1	1	1	1	1	1	1	1	1	1
NLA000400812	2	6	3	3	3	5	3	2	4	2	3	4	2	4	7	2	5	3	2	1	3	4	2	3	1	1	1	0	0	0	0	1	1	1	1	1	1	1	1	1	1	1	1	1	1	1	0	0	0
NLA000400814	2	1	5	10	2	2	3	5	4	4	3	4	2	2	6	2	5	2	2	1	1	4	2	3	1	1	1	1	1	1	1	0	0	1	1	1	1	1	1	1	1	1	1	1	1	1	1	1	1
NLA000400815	2	5	1	6	2	3	2	3	3	4	1	3	6	3	7	2	3	2	2	1	3	2	2	2	0	0	0	0	0	0	0	0	0	0	0	0	0	0	0	0	0	0	0	0	0	0	0	0	1
NLA000400823	2	7	3	5	4	5	4	2	4	2	3	4	2	4	8	2	5	3	1	1	3	4	2	3	1	1	1	0	0	0	0	0	0	0	1	1	1	1	0	0	1	1	1	1	1	1	0	0	0
NLA000400824	3	5	2	2	3	3	3	4	4	2	4	2	3	1	5	2	5	2	2	1	3	4	2	3	1	1	1	1	1	1	1	1	0	0	1	1	1	1	1	1	1	1	1	1	1	1	1	1	0
NLA000400827	2	5	2	3	4	3	2	4	2	2	1	2	3	2	5	2	5	2	2	1	3	4	2	3	1	1	1	1	1	1	1	1	1	1	1	1	1	1	1	1	1	1	1	1	1	1	1	1	1
NLA000400832	2	5	2	6	3	3	2	3	3	4	5	3	6	2	6	2	5	2	2	1	3	4	2	3	1	1	1	1	1	1	1	1	1	1	1	1	1	1	1	1	1	1	1	1	1	1	1	1	1
NLA000400834	4	2	4	4	3	4	2	4	6	1	2	1	3	6	6	2	6	3	2	2	3	3	1	3	1	0	0	1	1	1	1	1	1	1	1	1	1	1	1	1	1	1	1	1	1	1	1	1	1
NLA000400835	2	5	3	4	2	3	4	2	2	2	1	2	2	3	7	2	6	2	2	1	3	4	2	1	1	1	1	1	1	1	1	1	0	0	0	1	1	1	1	1	1	1	1	1	0	0	0	0	1
NLA000400837	2	7	3	3	3	5	3	4	4	4	3	4	4	4	8	2	5	3	2	1	3	4	2	3	0	0	0	0	0	0	0	0	0	0	0	0	0	0	0	0	0	0	0	0	0	0	0	0	0
NLA000400839	3	5	4	2	2	3	3	4	4	2	5	2	4	1	8	3	5	2	2	1	3	4	2	3	1	1	1	1	1	1	1	1	0	0	1	1	1	1	1	1	1	1	1	1	1	1	1	1	1
NLA000400840	2	4	1	4	2	3	4	4	2	1	2	2	2	3	8	2	6	2	2	1	3	4	2	3	1	1	0	1	1	1	1	1	1	1	1	1	1	1	1	1	1	1	1	1	0	0	0	0	1
NLA000400843	2	5	4	4	3	2	3	2	2	1	2	2	2	3	3	1	6	2	2	1	3	4	2	3	1	1	1	1	1	1	1	1	1	1	1	1	1	1	0	0	0	0	0	0	0	1	1	1	1
NLA000400844	2	5	3	5	3	3	2	3	3	4	3	2	2	2	5	2	3	2	1	1	3	2	2	3	1	1	1	0	0	1	1	1	1	1	1	1	1	1	1	1	1	1	1	1	1	1	1	1	1
NLA000400845	2	5	3	6	3	5	3	2	4	2	3	4	2	4	7	2	5	3	2	1	3	6	2	3	1	1	1	0	0	0	0	1	1	1	1	1	1	1	1	1	1	1	1	1	1	1	0	0	0
NLA000400859	2	5	2	5	3	3	2	3	3	4	3	2	5	2	6	2	3	2	1	1	3	2	2	3	1	1	1	1	1	1	1	1	1	1	1	1	1	1	1	1	1	1	1	1	1	1	1	1	1
NLA000400861	2	5	3	3	1	3	2	4	3	2	3	2	3	2	5	2	5	2	2	1	3	4	2	3	1	1	1	0	0	1	1	1	1	1	1	1	1	1	1	1	1	1	1	1	1	1	1	1	1
NLA000400865	2	5	4	5	3	3	2	3	3	4	3	3	5	3	6	2	5	2	1	1	3	4	2	3	1	1	1	1	0	1	1	1	1	1	1	1	1	1	1	1	1	1	1	1	1	1	1	1	1
NLA000400871	2	5	3	5	3	4	2	3	3	4	3	4	3	2	5	2	5	2	2	1	3	3	2	3	1	1	1	1	1	1	1	1	1	1	1	1	1	1	1	1	1	1	1	1	1	1	1	1	1
NLA000400872	3	5	2	2	2	3	2	5	7	4	2	1	4	3	4	2	4	2	2	2	4	3	5	2	1	1	0	1	0	1	1	1	0	1	0	1	1	1	1	0	1	1	0	1	1	1	1	1	1
NLA000400874	8	2	3	4	2	4	2	5	7	2	4	1	3	5	6	2	5	3	2	2	3	3	4	3	1	1	1	1	1	1	1	1	1	1	1	1	1	1	1	1	1	1	1	1	1	1	1	1	1
NLA000400875	2	4	2	3	4	3	2	?	2	2	3	2	5	2	5	2	5	2	2	1	3	4	2	3	1	1	1	1	1	1	1	1	1	1	1	1	1	1	1	1	1	1	1	1	1	1	1	1	1
NLA000400876	2	5	3	6	4	6	1	2	4	2	3	4	2	4	7	2	5	3	2	1	3	4	2	3	1	1	1	0	0	0	0	1	1	1	1	1	1	1	1	1	1	1	1	1	1	1	0	0	0
NLA000400879	2	7	3	3	3	5	4	4	4	4	3	2	5	5	8	2	5	3	2	1	3	4	2	3	0	0	0	0	0	0	0	0	0	0	0	0	0	0	0	0	0	0	0	0	0	0	0	0	0
NLA000400880	2	5	6	4	3	3	3	5	2	1	2	3	2	3	7	1	6	2	2	1	5	4	2	3	1	1	1	1	1	1	1	1	1	1	1	1	1	1	1	1	1	1	1	1	0	0	0	0	1
NLA000400882	2	6	1	3	2	3	4	4	2	1	3	2	2	3	7	2	7	2	2	1	2	5	2	3	1	1	0	1	1	1	1	1	1	1	1	1	1	1	1	1	1	1	1	1	0	0	0	0	1
NLA000400884	2	5	3	3	3	3	2	3	3	4	3	3	2	3	4	2	5	2	2	1	3	4	2	3	1	1	1	1	1	1	1	1	1	1	1	1	1	0	0	1	1	1	1	1	1	1	1	1	1
NLA000400885	2	5	4	3	3	3	2	4	3	2	3	2	3	2	5	2	6	2	2	1	3	4	2	3	1	1	1	1	1	1	1	1	1	1	1	1	0	1	1	1	1	1	1	0	1	1	0	1	1
NLA000400889	5	2	2	4	3	4	1	4	4	2	2	1	8	12	5	2	6	3	2	2	3	3	6	3	1	1	0	1	1	1	1	1	1	1	1	1	1	1	1	1	1	1	1	0	0	1	1	1	1
NLA000400896	2	5	1	3	3	2	2	6	1	2	9	2	4	2	5	2	6	2	2	1	3	4	2	3	1	1	1	1	1	1	1	1	1	1	1	1	1	1	1	1	1	1	1	1	1	1	1	1	1
NLA000400913	2	5	3	4	3	3	4	4	2	2	1	2	4	3	6	2	6	2	2	1	2	4	2	1	1	1	1	1	1	1	1	1	0	0	0	1	1	1	1	1	1	1	1	1	0	0	0	0	1
NLA000400914	2	5	2	3	3	3	1	4	4	2	2	2	2	3	3	2	3	2	2	1	3	4	2	2	0	0	0	0	1	1	1	1	1	1	1	0	0	1	1	1	1	1	1	1	1	1	1	1	1
NLA000400917	4	2	2	4	3	4	1	4	4	2	2	1	9	10	7	2	6	2	2	2	3	3	5	3	1	1	0	1	1	1	1	1	1	1	1	1	1	1	1	1	1	1	1	0	0	1	1	1	1
NLA000400918	2	5	3	6	5	5	3	2	4	2	3	4	2	4	9	2	5	3	2	1	3	4	2	3	1	1	1	0	0	0	0	1	1	1	1	1	1	1	1	1	1	1	1	1	1	1	0	0	0
NLA000400919	2	5	4	2	1	3	2	4	3	2	4	2	4	2	5	2	5	2	2	1	3	4	2	3	1	1	1	1	1	1	1	1	1	1	1	1	1	1	1	1	1	1	1	1	1	1	1	1	1
NLA000400922	2	7	3	3	3	1	4	4	4	4	3	2	5	5	8	2	5	3	2	1	3	4	2	3	0	0	0	0	0	0	0	0	0	0	0	0	0	0	0	0	0	0	0	0	0	0	0	0	0
NLA000400923	2	6	3	5	3	3	2	3	3	3	3	3	4	2	7	2	3	2	2	1	3	2	2	3	1	1	1	1	1	1	1	1	1	1	1	1	1	1	1	1	1	1	1	1	1	1	1	1	1
NLA000400924	4	5	3	5	3	3	2	3	3	4	3	3	2	2	7	2	5	2	1	1	3	4	2	3	1	1	1	1	1	1	1	1	1	1	1	1	1	1	1	1	1	1	1	1	1	1	1	1	1
NLA000400925	2	5	5	3	1	3	2	4	2	2	3	2	3	2	5	2	6	4	2	1	3	4	2	3	1	1	1	1	1	1	0	0	0	0	0	0	0	0	0	0	0	0	1	1	1	1	1	1	1
NLA000400926	3	5	4	3	3	3	4	4	3	2	3	2	5	1	9	3	5	2	2	1	3	2	2	3	1	1	1	1	1	1	1	1	0	0	1	1	1	1	1	1	1	1	1	1	1	1	1	1	1
NLA000400931	3	5	2	3	1	4	1	4	3	2	4	2	2	2	4	2	5	2	2	1	3	4	2	3	1	1	1	1	1	1	1	1	1	1	1	1	1	1	1	1	1	1	1	1	1	1	1	1	1
NLA000400932	2	5	1	4	2	3	4	4	2	1	2	2	3	3	8	2	6	2	2	1	3	4	2	3	1	1	0	1	1	1	1	0	0	0	0	0	0	0	1	1	1	1	1	1	0	0	0	0	1
NLA000400935	2	5	2	3	1	3	2	4	2	2	4	2	4	2	4	2	5	2	2	1	3	4	2	3	1	1	1	1	1	1	1	1	1	1	1	1	1	1	1	1	1	1	1	0	1	1	1	1	1
NLA000400938	2	6	1	4	3	3	4	4	2	2	2	2	3	2	5	2	6	2	2	1	3	4	2	3	1	1	1	1	1	1	1	1	1	1	1	1	1	1	0	1	1	1	1	1	0	0	0	0	1
NLA000400940	2	5	3	3	2	3	4	2	2	2	1	2	4	1	7	2	4	2	2	1	4	4	2	1	1	1	1	1	1	1	1	1	0	0	0	1	1	1	1	1	1	1	1	1	0	0	0	0	1
NLA000400941	2	6	3	5	3	3	2	3	3	3	3	3	4	2	7	2	3	2	2	1	3	2	2	3	1	1	1	1	1	1	1	1	1	1	1	1	1	1	1	1	1	1	1	1	1	1	1	1	1
NLA000400944	2	5	3	6	4	6	1	2	4	2	5	4	2	4	7	2	5	3	2	1	3	4	2	1	1	1	1	0	0	0	0	1	1	1	1	1	1	1	1	1	1	1	1	1	1	1	0	0	0
NLA000400946	2	5	4	3	2	3	4	2	2	2	1	2	4	3	6	2	6	1	2	1	3	4	2	1	1	1	1	1	1	1	1	1	0	0	0	1	1	1	1	1	1	1	1	1	0	0	0	0	1
NLA000400947	2	4	1	4	1	3	4	4	2	1	2	2	4	3	7	2	6	2	2	1	2	4	1	5	1	1	1	1	1	1	1	1	1	1	1	1	1	1	1	1	1	1	1	1	0	0	0	0	1
NLA000400949	3	5	4	3	3	2	3	4	4	2	3	2	5	1	10	2	5	1	2	1	3	4	2	2	1	1	1	1	1	1	1	1	0	0	1	1	1	1	1	1	1	1	1	1	1	1	1	1	1
NLA000400950	2	5	3	3	3	3	2	4	4	2	8	2	3	3	5	2	5	2	1	1	3	4	2	3	1	1	1	1	1	1	1	1	1	1	1	1	1	1	1	1	1	1	1	1	1	1	0	0	0
NLA000400960	2	6	1	3	2	3	4	4	2	1	2	2	3	3	6	2	5	2	2	1	3	4	2	3	1	1	0	1	1	1	1	1	1	1	1	1	0	1	1	1	1	1	1	1	0	0	0	0	1
NLA000400962	5	2	3	4	3	5	2	2	9	2	5	1	7	8	4	1	8	1	2	2	3	3	4	3	1	1	1	1	1	1	1	1	1	1	1	1	1	1	1	1	1	1	1	1	1	1	1	1	1
NLA000400963	2	6	2	3	4	3	2	4	2	2	3	2	2	2	5	2	5	2	2	1	3	4	2	3	1	1	1	1	1	1	1	1	1	1	1	1	1	1	1	1	1	1	1	1	1	1	1	1	1
NLA000400965	2	5	1	3	2	3	1	4	2	1	2	2	2	3	4	2	6	2	2	1	3	5	2	3	1	1	0	1	1	1	1	1	1	1	1	1	1	1	1	1	1	1	1	1	0	0	0	0	1
NLA000400966	2	6	3	5	3	3	2	3	3	3	3	3	4	2	7	2	3	2	2	1	3	2	2	3	1	1	1	1	1	1	1	1	1	1	1	1	1	1	1	1	1	1	1	1	1	1	1	1	1
NLA000400970	2	4	2	3	4	3	2	?	2	2	3	2	5	2	5	2	5	2	2	1	3	4	2	3	1	1	1	1	1	1	1	1	1	1	1	1	1	1	1	1	1	1	1	1	1	1	1	1	1
NLA000400972	2	5	4	3	3	3	2	4	3	2	3	2	3	2	5	2	6	2	2	1	3	4	2	3	1	1	1	1	1	1	1	1	1	1	1	1	1	1	1	1	1	1	1	0	1	1	0	1	1
NLA000400974	2	5	1	3	3	4	2	4	3	2	3	2	4	2	5	2	6	2	2	1	3	4	2	3	1	1	1	1	1	1	1	1	1	1	1	1	1	1	1	1	1	1	1	1	1	1	1	1	1
NLA000400976	2	5	1	3	3	3	2	5	3	2	6	2	5	2	5	1	6	2	2	1	3	4	2	3	1	1	1	1	1	1	1	0	0	0	1	1	1	1	1	1	1	1	1	1	1	1	1	1	1
NLA000400978	2	5	2	3	1	3	1	2	4	2	4	2	2	3	3	2	3	2	2	1	1	4	3	2	0	0	0	0	1	1	1	1	1	1	1	0	0	1	1	1	1	1	1	1	1	1	1	1	1
NLA000400980	2	6	3	8	3	4	1	3	3	4	7	3	2	6	7	2	5	2	2	1	3	4	2	2	1	1	1	1	1	1	1	1	1	1	1	1	1	1	1	1	1	1	1	1	1	1	1	1	1
NLA000400982	2	5	3	3	3	2	2	4	4	2	3	2	2	3	7	2	5	2	1	1	3	2	2	3	1	1	1	1	1	1	1	1	1	1	1	1	0	1	1	1	1	1	0	0	1	1	1	1	1
NLA000400983	5	2	2	3	3	4	1	4	4	2	2	1	1	8	5	2	6	3	2	1	3	3	6	3	1	1	0	1	1	1	1	0	0	0	0	0	0	0	0	0	0	0	0	0	0	0	0	0	0
NLA000400985	2	5	1	3	2	3	4	4	2	1	2	2	3	3	5	2	6	1	2	1	3	4	1	5	1	1	1	1	1	1	1	1	1	1	1	1	0	1	1	1	1	1	1	1	0	0	0	0	1
NLA000400987	2	6	1	4	2	3	4	4	2	1	3	2	3	2	7	2	6	2	2	1	3	4	2	3	1	1	0	1	1	1	1	1	1	1	1	1	1	1	1	1	1	1	1	1	0	0	0	0	1
NLA000400988	2	9	3	6	4	5	4	2	4	2	5	4	2	4	8	2	5	3	2	1	3	4	2	3	1	1	1	0	0	0	0	0	0	0	1	1	1	1	1	1	1	1	1	1	1	1	0	0	0
NLA000400989	5	2	4	4	3	4	1	4	6	1	4	1	3	5	6	2	6	3	2	2	3	3	1	3	1	0	0	1	1	1	1	1	1	1	1	1	1	1	1	1	1	1	1	1	1	1	1	1	1
NLA000400990	2	5	1	5	3	3	2	3	3	4	3	2	5	3	7	2	5	2	2	1	3	4	1	3	1	1	1	1	1	1	1	1	1	1	1	1	1	1	1	1	1	1	1	1	1	1	1	1	0
NLA000400991	2	7	3	3	3	5	4	4	4	4	3	2	6	4	8	2	5	3	2	1	3	4	2	3	0	0	0	0	0	0	0	0	0	0	0	0	0	0	0	0	0	0	0	0	0	0	0	0	0
NLA000400994	2	5	3	2	3	3	2	5	3	2	4	2	2	3	4	2	5	2	2	1	3	4	2	3	1	1	1	1	1	1	1	1	1	1	1	1	1	1	1	1	1	1	1	1	1	1	1	1	0
NLA000400995	2	4	3	4	3	3	2	3	3	4	4	3	5	4	8	2	5	2	2	1	3	4	2	3	1	1	1	1	1	1	1	1	1	1	1	1	1	1	1	1	1	1	1	1	1	1	1	1	1
NLA000401002	2	5	2	5	3	3	2	3	3	4	3	2	4	2	5	2	3	2	1	1	3	2	2	3	1	1	1	1	1	1	1	1	1	1	1	1	1	1	1	1	1	1	1	1	1	1	1	1	1
NLA000401006	2	5	3	3	2	3	4	2	2	2	1	2	4	1	7	2	4	2	2	1	4	4	2	1	1	1	1	1	1	1	1	1	0	0	0	1	1	1	1	1	1	1	1	1	0	0	0	0	1
NLA000401007	2	5	3	2	2	2	2	4	3	2	4	2	2	4	7	2	5	2	2	1	3	4	1	2	1	0	1	1	1	1	1	1	1	1	1	1	1	1	1	1	1	1	1	1	1	1	1	1	1
NLA000401008	2	7	1	3	2	3	1	4	2	1	2	2	2	3	4	2	6	2	2	1	3	5	2	3	1	1	0	1	1	1	1	1	1	1	1	1	1	1	1	1	1	1	1	1	0	0	0	0	1
NLA000401009	2	5	5	3	1	3	1	4	2	2	5	2	2	2	5	2	5	2	2	1	3	4	3	3	1	1	1	1	1	1	1	1	1	1	1	1	1	1	1	1	1	1	1	1	1	1	1	1	1
NLA000401010	2	7	3	3	3	5	4	4	4	4	4	4	7	4	9	2	5	3	2	1	3	4	2	3	0	0	0	0	0	0	0	0	0	0	0	0	0	0	0	0	0	0	0	0	0	0	0	0	0
NLA000401013	2	4	3	2	3	3	2	4	3	2	3	2	3	3	8	2	5	2	2	1	4	4	1	3	1	1	1	1	1	1	1	1	1	1	1	1	1	1	1	1	1	1	1	1	1	1	1	1	1
NLA000401014	7	2	3	4	2	5	2	4	7	2	4	1	2	5	5	2	5	4	2	2	3	3	4	3	1	1	1	1	1	1	1	1	1	1	1	1	1	1	1	1	1	0	1	1	1	1	1	1	1
NLA000401015	2	5	6	4	3	3	3	4	2	1	2	3	2	3	8	1	11	2	2	1	3	4	2	3	1	1	1	1	1	1	1	1	1	1	1	1	1	1	1	1	1	1	1	1	0	0	0	0	1
NLA000401017	2	5	4	5	3	3	2	3	3	4	3	3	5	3	5	2	5	2	2	1	3	4	2	3	1	1	1	1	1	1	1	1	1	1	1	0	1	1	1	1	1	1	1	1	1	1	1	1	1
NLA000401019	6	2	4	4	2	5	2	4	9	2	2	1	12	10	5	2	6	1	2	2	3	3	3	3	1	1	1	1	1	1	1	1	1	1	1	1	1	1	1	1	1	1	1	1	1	1	1	1	1
NLA000401020	2	4	2	2	3	2	3	1	3	2	3	2	4	2	6	2	5	2	2	1	3	4	2	3	1	1	1	1	1	1	1	1	1	1	1	1	1	1	1	1	0	1	1	1	1	1	1	1	1
NLA000401025	2	5	2	4	3	2	3	7	2	1	2	2	2	3	6	1	6	2	2	1	3	4	2	3	1	1	1	1	1	1	1	1	1	1	1	1	1	1	1	1	1	1	1	1	0	0	0	0	0
NLA000401029	2	5	4	4	2	2	3	6	2	1	2	2	2	3	2	1	6	2	2	1	3	4	2	3	1	1	1	1	1	1	1	1	0	0	1	1	1	1	1	1	1	1	1	1	0	0	0	0	0
NLA000401032	2	5	4	3	3	3	2	4	3	2	3	2	3	2	5	2	6	2	2	1	3	4	2	3	1	1	1	1	1	1	1	1	1	1	1	1	1	1	1	1	1	1	1	1	1	1	0	1	1
NLA000401033	2	6	3	5	3	3	2	3	3	3	3	3	4	2	7	2	3	2	2	1	3	2	2	3	1	1	1	1	1	1	1	1	1	1	1	1	1	1	1	1	1	1	1	1	1	1	1	1	1
NLA000401035	2	4	4	3	1	3	2	4	3	2	3	2	2	2	5	2	5	2	2	1	3	4	2	3	0	1	1	1	1	1	1	1	1	1	1	1	1	1	1	1	1	1	1	1	1	1	1	0	0
NLA000401036	2	5	2	5	3	3	2	3	3	4	3	2	4	2	5	2	3	2	1	1	3	2	2	3	1	1	1	1	1	1	1	1	1	1	1	1	1	1	1	1	1	1	1	1	1	1	1	1	1
NLA000401037	2	5	3	3	2	5	4	4	4	4	3	2	6	6	8	2	5	3	2	1	1	4	2	3	0	0	0	0	0	0	0	0	0	0	0	0	0	0	0	0	0	0	0	0	0	0	0	0	0
NLA000401040	2	5	3	5	3	3	2	4	3	4	3	3	4	3	6	2	3	2	1	1	3	2	2	3	0	0	0	0	0	0	0	0	0	0	0	0	0	0	0	0	0	0	0	0	0	0	0	0	1
NLA000401041	2	5	5	4	3	3	3	4	2	1	2	3	2	3	8	1	7	2	2	1	3	4	2	3	1	1	1	1	1	1	1	1	1	1	1	1	1	1	1	1	1	1	1	1	0	0	0	0	1
NLA000401051	2	5	4	4	3	2	3	3	2	1	2	3	2	3	8	1	7	2	2	1	3	4	2	3	1	0	0	0	1	1	1	1	1	1	1	1	1	1	1	1	1	1	1	1	0	0	0	0	1
NLA000401055	2	6	7	4	3	3	3	4	2	1	2	3	2	3	6	1	6	2	2	1	3	4	2	3	1	1	1	1	1	1	1	1	1	1	1	1	1	1	1	1	1	1	1	1	0	0	0	0	1
NLA000401056	2	5	2	3	4	3	1	2	2	2	3	2	4	1	5	2	5	2	2	1	3	4	2	3	1	1	1	1	1	1	1	1	1	1	1	1	1	1	1	1	1	1	1	1	1	1	1	1	1
NLA000401057	2	4	3	2	3	3	3	4	3	2	4	2	2	3	7	2	5	2	2	1	3	4	1	3	1	0	1	1	1	1	1	1	1	1	1	1	1	1	1	1	1	1	1	0	0	0	0	0	0
NLA000401062	3	2	4	4	3	4	2	4	6	1	4	1	3	3	6	2	6	2	2	2	3	3	1	3	1	0	0	1	1	1	1	1	1	1	1	1	1	1	1	1	1	1	1	1	1	1	1	1	1
NLA000401063	2	4	1	2	3	2	1	4	2	4	3	3	?	2	2	2	4	2	2	2	3	3	2	3	1	1	1	1	1	1	0	0	0	0	0	0	1	1	1	1	1	1	1	1	0	0	0	0	0
NLA000401064	2	5	1	3	2	3	1	4	2	1	2	2	2	3	4	2	6	2	2	1	3	5	2	3	1	1	0	1	1	1	1	1	1	1	1	1	1	1	1	1	1	1	1	1	0	0	0	0	1
NLA000401068	7	2	3	4	3	5	2	4	8	2	6	1	11	6	6	2	6	3	1	2	3	3	5	3	1	1	1	1	1	1	1	1	1	1	1	1	1	1	1	1	1	1	1	1	1	1	0	0	1
NLA000401069	2	7	1	3	3	5	3	4	4	4	3	2	5	5	8	2	5	3	2	1	1	4	2	3	0	0	0	0	0	0	0	0	0	0	0	0	0	0	0	0	0	0	0	0	0	0	0	0	0
NLA000401071	4	5	2	2	3	3	4	4	3	2	1	2	2	1	4	2	5	2	2	1	2	4	2	3	1	1	1	1	1	1	1	1	1	1	1	0	1	0	0	0	0	0	0	0	0	0	0	0	1
NLA000401072	2	5	4	3	3	3	2	4	3	2	3	2	6	2	5	2	5	2	2	1	3	4	2	3	1	1	1	1	1	1	1	1	1	1	1	1	1	1	1	1	1	1	1	1	1	1	1	1	1
NLA000401073	3	5	4	2	3	2	2	4	4	2	3	2	3	1	7	2	5	2	2	1	3	4	2	2	1	1	1	1	1	1	1	1	0	0	1	1	1	1	1	1	1	1	1	1	1	1	1	1	1
NLA000401076	2	7	3	4	4	5	5	2	4	2	3	4	2	4	8	2	5	2	2	1	3	4	2	3	1	1	1	0	0	0	0	1	1	1	1	1	1	1	1	1	1	1	1	1	1	1	0	0	0
NLA000401079	3	5	4	3	3	4	4	4	4	2	6	2	3	1	11	1	5	2	2	1	3	4	2	3	0	0	0	0	0	0	0	0	0	0	0	0	0	0	0	0	0	0	0	0	0	0	0	0	1
NLA000401081	2	5	3	3	3	3	2	4	4	2	4	2	4	3	5	2	5	2	1	1	3	4	2	3	1	1	1	1	1	1	1	1	1	1	1	1	1	1	1	1	1	1	1	1	1	1	0	0	0
NLA000401082	2	4	4	4	4	3	6	3	3	4	3	1	5	4	6	2	5	2	2	1	3	4	2	3	1	1	1	1	1	1	1	1	1	1	1	1	1	1	1	1	1	1	1	1	1	1	1	1	1
NLA000401086	2	7	3	3	3	5	4	4	3	4	3	2	6	5	8	2	3	3	2	1	3	4	2	3	0	0	0	0	0	0	0	0	0	0	0	0	0	0	0	0	0	0	0	0	0	0	0	0	0
NLA000401087	2	7	3	6	4	5	1	2	3	2	3	4	?	4	8	2	5	3	2	1	2	4	2	3	1	1	1	0	0	0	0	1	1	1	1	0	0	1	1	1	1	1	1	1	1	1	0	0	0
NLA000401088	6	2	2	5	2	5	2	4	6	2	4	1	2	5	6	2	5	3	2	2	3	3	4	3	1	1	1	1	1	1	1	1	1	1	1	1	1	1	1	1	1	1	1	1	1	1	1	1	1
NLA000401092	2	5	3	5	4	5	3	2	?	2	3	2	2	3	8	2	5	3	2	1	3	4	2	3	1	1	1	0	0	0	0	1	1	1	1	1	1	1	1	1	1	1	1	1	1	1	0	0	0
NLA000401093	2	5	4	3	3	3	2	4	3	2	3	2	3	2	5	2	6	2	2	1	3	4	2	3	1	1	1	1	1	1	1	1	1	1	1	1	0	1	1	1	1	1	1	0	1	1	0	1	1
NLA000401095	2	5	3	6	3	3	2	3	3	4	3	3	4	3	5	2	5	2	2	1	3	4	2	3	1	0	0	1	1	1	1	1	1	1	1	1	1	1	1	1	1	1	1	1	1	1	1	1	1
NLA000401096	2	5	5	3	3	3	2	4	2	2	5	1	3	3	8	2	6	2	2	1	3	4	1	3	1	1	1	1	1	1	1	1	1	1	1	1	1	1	1	1	1	1	1	1	0	0	0	0	1
NLA000401100	2	5	7	4	3	3	3	4	2	1	2	3	2	3	9	1	7	2	2	1	3	4	2	3	1	1	1	1	1	1	1	1	1	1	1	1	1	1	1	1	1	1	1	1	0	0	0	0	1
NLA000401102	2	5	4	3	3	3	2	4	3	2	3	2	3	2	5	2	6	2	2	1	3	4	2	3	1	1	1	1	1	1	1	1	1	1	1	1	0	1	1	1	1	1	1	0	1	1	0	1	1
NLA000401103	2	5	3	5	3	3	2	3	3	4	3	3	2	3	4	2	5	2	2	1	3	4	2	2	1	1	1	1	1	1	1	1	1	1	1	1	1	1	1	1	1	1	1	1	1	1	1	1	1
NLA000401104	2	5	3	5	3	3	2	3	3	4	2	3	5	3	1	2	5	2	2	1	3	4	2	3	1	1	1	1	1	1	1	1	1	1	1	1	1	1	1	1	1	1	1	1	1	1	1	1	1
NLA000401107	2	?	6	5	3	3	3	4	2	1	2	3	2	3	8	1	7	2	2	1	3	4	2	3	1	1	1	1	1	1	1	1	1	1	1	1	1	1	1	1	1	1	1	1	0	0	0	0	1
NLA000401109	2	5	5	3	1	3	2	4	2	2	5	2	4	2	3	2	5	3	2	1	3	4	2	3	1	1	1	1	1	1	1	1	1	1	1	1	1	1	1	1	1	1	1	1	1	1	1	1	1
NLA000401112	2	7	1	7	4	5	4	2	4	2	3	4	2	4	5	2	5	3	2	1	3	4	2	3	1	1	1	0	0	0	0	1	1	1	1	1	1	1	1	1	1	1	1	0	0	0	0	0	0
NLA000401113	2	8	4	3	3	5	4	4	2	4	3	2	7	5	8	2	5	3	2	1	3	4	2	3	0	0	0	0	0	0	0	0	0	0	0	0	0	0	0	0	0	0	0	0	0	0	0	0	0
NLA000401115	2	5	4	3	1	4	2	4	3	2	5	2	2	2	5	2	5	2	2	1	3	4	2	3	1	1	1	1	1	1	1	1	1	1	1	1	1	1	0	0	1	1	1	1	1	1	1	1	1
NLA000401116	2	6	1	3	3	3	2	4	4	2	5	2	6	3	5	2	5	2	1	1	3	4	2	3	1	1	1	1	1	1	1	1	1	1	1	1	1	1	1	1	1	1	1	1	1	1	0	0	0
NLA000401117	2	5	3	5	3	3	2	3	3	4	4	3	4	3	6	2	5	2	2	1	3	4	2	3	1	1	1	1	1	1	1	1	1	1	1	1	1	1	1	1	1	1	1	1	1	1	1	1	1
NLA000401118	2	5	1	3	3	2	2	6	1	2	9	2	4	2	5	2	6	2	2	1	3	4	2	3	1	1	1	1	1	1	1	1	1	1	1	1	1	1	1	1	1	1	1	1	1	1	1	1	1
NLA000401122	2	4	1	3	4	3	2	4	3	2	5	2	3	2	5	2	6	2	2	1	3	5	2	3	1	1	1	1	1	1	1	1	1	1	1	1	1	1	1	1	1	1	1	1	1	1	1	1	1
NLA000401127	2	7	3	6	4	4	4	2	4	4	2	4	2	4	7	2	5	2	2	1	3	4	2	3	1	1	1	0	0	0	0	1	1	1	1	1	1	1	1	1	1	1	1	1	1	1	0	0	0
NLA000401128	2	6	3	5	3	3	2	3	3	3	3	3	4	2	7	2	3	2	2	1	3	2	2	3	1	1	1	1	1	1	1	1	1	1	1	1	1	1	1	1	1	1	1	1	1	1	1	1	1
NLA000401129	2	1	2	5	1	3	1	4	3	4	3	3	2	3	9	2	5	2	2	1	3	4	2	3	1	1	1	1	1	1	1	1	1	1	1	1	1	1	1	1	1	1	1	1	1	1	1	1	1
NLA000401130	2	7	3	4	2	3	4	2	2	2	1	2	3	3	6	2	6	2	2	1	3	4	2	1	1	1	1	1	1	1	1	1	0	0	0	1	1	1	1	1	1	1	1	1	0	0	0	0	1
NLA000401131	2	7	4	3	3	4	4	4	4	4	3	2	6	5	8	2	5	3	2	1	3	4	2	3	0	0	0	0	0	0	0	0	0	0	0	0	0	0	0	0	0	0	0	0	0	0	0	0	0
NLA000401132	2	7	3	2	3	5	4	4	4	4	3	2	3	5	8	2	5	4	2	1	3	4	2	3	0	0	0	0	0	0	0	0	0	0	0	0	0	0	0	0	0	0	0	0	0	0	0	0	0
NLA000401136	2	6	3	5	3	3	2	3	3	3	3	3	4	2	7	2	3	2	2	1	3	2	2	3	1	1	1	1	1	1	1	1	1	1	1	1	1	1	1	1	1	1	1	1	1	1	1	1	1
NLA000401137	2	7	4	4	3	4	2	4	2	2	7	2	3	2	3	2	6	2	2	1	3	4	2	3	1	1	1	1	1	1	1	1	1	1	1	1	1	1	1	1	1	1	1	1	0	0	0	0	1
NLA000401138	2	5	3	3	3	4	3	5	4	2	3	2	2	3	8	2	5	2	2	1	3	4	2	3	1	1	1	1	1	1	1	1	1	1	1	1	1	1	1	1	1	1	1	1	1	1	1	1	1
NLA000401140	2	1	2	5	1	3	1	4	3	4	3	3	2	3	6	2	5	2	2	1	3	4	2	3	1	1	1	1	1	1	1	1	1	1	1	1	1	1	1	1	1	1	1	1	1	1	0	1	1
NLA000401141	2	7	3	4	4	5	4	2	4	2	3	4	2	4	8	2	5	3	2	1	3	4	2	3	1	1	1	0	0	0	0	1	1	1	1	1	1	1	1	1	1	1	1	1	1	0	0	0	0
NLA000401142	2	5	3	5	3	3	2	3	3	4	5	3	5	3	7	2	2	2	2	1	3	4	2	3	1	1	1	1	1	1	1	1	1	1	1	1	1	1	1	1	1	1	1	1	1	1	1	1	1
NLA000401146	2	5	3	2	4	3	2	4	2	2	6	2	3	2	5	2	5	2	2	1	3	4	2	3	1	1	1	1	1	1	1	1	1	1	1	1	1	1	1	1	1	1	1	1	1	1	1	1	1
NLA000401147	2	3	4	4	3	2	3	4	2	1	2	2	2	3	7	1	6	2	2	1	3	4	2	3	1	1	1	1	1	1	1	1	1	1	1	1	1	1	1	1	1	1	1	1	0	0	0	0	1
NLA000401148	2	5	2	2	4	3	2	4	2	2	3	2	4	2	5	2	6	2	2	1	3	4	2	3	1	1	1	1	1	1	0	0	1	1	1	1	1	1	1	1	1	1	1	1	1	1	1	1	1
NLA000401150	2	5	3	4	2	3	5	2	2	2	1	2	4	3	7	2	6	2	2	1	3	4	2	1	1	1	1	1	1	1	1	1	0	0	0	1	1	1	1	1	1	1	1	1	0	0	0	0	1
NLA000401151	2	1	4	7	1	2	3	5	4	4	3	3	2	4	7	2	5	2	2	1	3	4	2	3	1	1	1	1	1	1	1	0	0	1	1	1	1	1	1	1	1	1	1	1	1	1	1	1	1
NLA000401152	2	4	4	3	1	3	2	4	2	2	2	2	4	2	4	2	5	1	2	1	3	4	2	3	1	1	1	1	1	1	1	1	1	1	1	1	1	1	1	1	1	1	1	1	1	1	1	1	1
NLA000401154	2	7	3	3	3	5	4	4	4	4	3	2	5	5	8	2	5	3	2	1	3	4	2	3	0	0	0	0	0	0	0	0	0	0	0	0	0	0	0	0	0	0	0	0	0	0	0	0	0
NLA000401155	2	7	3	2	3	5	4	4	4	2	3	2	6	5	8	2	5	4	2	1	3	4	2	3	0	0	0	0	0	0	0	0	0	0	0	0	0	0	0	0	0	0	0	0	0	0	0	0	0
NLA000401157	2	7	4	5	4	5	5	2	4	2	3	4	2	4	8	2	5	3	2	1	3	4	2	3	1	1	1	0	0	0	0	1	1	1	1	1	1	1	1	1	1	1	1	1	1	1	0	0	0
NLA000401158	3	5	3	4	3	3	3	2	4	2	3	2	2	1	6	2	5	2	2	1	3	4	2	3	0	0	0	0	0	0	0	0	0	0	0	0	0	0	0	0	0	0	0	0	0	0	0	0	1
NLA000401160	2	5	1	3	1	4	5	4	2	1	2	2	2	3	7	2	8	2	2	1	2	4	1	5	1	1	1	1	1	1	1	1	1	1	1	1	1	1	1	1	1	1	1	1	0	0	0	0	1
NLA000401161	2	5	3	5	3	3	2	3	3	4	3	3	2	3	4	2	5	2	2	1	3	4	2	2	1	1	1	1	1	1	1	1	1	1	1	1	1	1	1	1	1	1	1	1	1	1	1	1	1
NLA000401162	2	5	3	3	3	3	2	4	4	2	3	2	6	3	5	2	5	2	1	1	3	4	2	3	1	1	1	1	1	1	1	1	1	1	1	1	1	1	1	1	1	1	1	1	1	1	0	0	0
NLA000401164	2	4	2	4	3	3	3	4	2	1	2	3	2	3	6	1	6	2	2	1	3	4	2	3	1	1	1	1	1	1	1	1	1	1	1	1	1	1	1	1	1	1	0	1	0	0	0	0	0
NLA000401166	1	1	2	5	1	3	4	4	3	4	3	3	2	2	7	2	5	2	2	1	3	4	2	3	1	1	1	1	1	1	1	1	1	1	1	1	1	1	1	1	1	1	1	0	0	0	0	0	1
NLA000401167	2	5	3	4	3	3	2	3	3	4	3	3	5	3	5	2	5	2	2	1	3	4	2	3	1	1	1	1	1	1	1	1	1	1	1	0	1	1	0	0	1	1	1	1	1	1	1	1	1
NLA000401171	2	6	4	3	3	4	4	4	4	4	3	7	5	4	7	2	5	3	2	1	3	4	2	3	0	0	0	0	0	0	0	0	0	0	0	0	0	0	0	0	0	0	0	0	0	0	0	0	0
NLA000401175	2	5	6	4	3	3	3	4	2	1	2	3	2	3	7	1	6	2	1	1	3	4	2	3	0	1	1	1	1	1	1	1	1	1	1	1	1	1	1	1	1	1	1	1	0	0	0	0	1
NLA000401176	2	4	3	5	5	5	3	2	4	4	3	4	2	4	6	2	5	3	2	1	3	4	2	3	1	1	1	0	0	0	0	1	1	1	1	1	1	1	1	1	1	1	1	1	1	1	0	0	1
NLA000401177	2	6	3	11	8	5	3	2	6	2	3	4	2	3	8	2	5	2	2	1	3	4	2	3	1	1	1	0	0	0	0	1	1	1	1	1	1	1	1	1	1	1	1	1	1	1	0	0	1
NLA000401180	5	2	2	4	2	6	2	4	7	2	2	1	5	4	7	2	6	2	2	2	3	3	6	3	1	1	1	1	1	1	1	1	1	1	1	1	0	1	1	1	1	1	1	1	1	1	0	0	1
NLA000401182	4	5	2	3	4	3	2	4	2	2	3	2	3	2	5	2	5	2	2	1	3	4	2	3	1	1	1	1	1	1	1	1	1	1	1	1	0	1	1	1	0	0	0	0	0	0	0	0	0
NLA000401184	2	5	6	4	3	3	3	4	2	1	2	3	2	3	9	1	11	2	2	1	3	4	2	3	1	1	1	1	1	1	1	1	1	1	1	1	1	1	1	1	1	1	1	1	0	0	0	0	1
NLA000401185	2	5	3	3	1	3	2	4	3	2	7	2	3	2	5	2	5	2	2	1	3	4	2	3	1	1	1	1	1	1	1	1	1	1	1	1	1	1	1	1	1	1	1	1	1	1	1	1	1
NLA000401186	2	5	4	3	2	3	2	3	3	2	2	1	2	2	4	2	5	2	2	1	3	4	2	3	1	1	1	1	1	1	1	1	1	1	1	1	1	1	1	1	1	1	1	1	1	0	1	1	1
NLA000401189	2	3	3	3	3	3	2	4	2	2	3	2	4	2	2	2	5	2	2	1	3	4	2	3	1	1	1	1	1	1	1	1	1	1	1	1	1	1	1	1	1	1	1	1	1	1	1	1	1
NLA000401190	2	5	3	6	4	5	3	2	4	2	3	4	2	4	7	2	5	3	2	1	3	4	2	3	1	1	1	0	0	0	0	1	1	1	1	1	1	1	1	1	1	1	1	1	1	1	0	0	0
NLA000401192	0	4	3	3	1	3	2	4	3	2	5	2	4	2	4	2	5	2	2	1	3	4	2	3	0	0	0	1	1	1	1	1	1	1	1	1	1	1	1	1	1	1	1	1	1	1	1	1	0
NLA000401193	2	4	2	4	4	5	3	5	6	4	4	3	5	4	6	2	4	2	2	2	3	3	3	3	1	1	1	1	1	1	0	0	0	1	1	1	1	1	1	1	1	1	1	1	1	0	0	0	1
NLA000401196	2	6	3	3	3	5	4	4	4	4	3	2	6	4	7	2	5	3	2	1	3	4	2	3	0	0	0	0	0	0	0	0	0	0	0	0	0	0	0	0	0	0	0	0	0	0	0	0	0
NLA000401197	2	5	3	3	3	3	2	4	4	2	17	2	6	3	5	2	5	2	1	1	3	4	2	3	1	1	1	1	1	1	1	1	1	1	1	1	1	1	1	1	1	1	1	1	1	1	0	0	0
NLA000401198	5	2	3	6	3	5	2	2	9	2	5	1	7	7	4	2	6	1	2	2	3	3	5	3	1	1	1	1	1	1	1	1	1	1	1	1	1	1	1	1	1	1	1	1	1	1	1	1	1
NLA000401199	2	5	3	6	4	5	3	2	4	2	3	4	2	3	7	2	5	3	2	1	3	4	2	3	1	1	1	0	0	0	0	1	1	1	1	1	1	1	1	1	1	1	1	1	1	1	0	0	0
NLA000401200	2	6	1	3	2	3	1	3	2	1	2	2	1	3	4	2	6	2	2	1	3	5	2	3	1	1	0	1	1	1	1	1	1	1	1	1	1	1	1	1	1	1	1	1	0	0	0	0	1
NLA000401201	2	5	3	5	3	3	2	3	3	4	3	3	5	3	7	2	1	2	2	1	3	4	2	3	1	1	1	1	1	1	1	1	1	1	1	1	1	1	1	1	1	1	1	1	1	0	0	0	1
NLA000401202	2	5	1	3	2	3	1	4	2	1	2	2	2	3	4	2	6	2	2	1	3	5	2	3	1	1	0	1	1	1	1	1	1	1	1	1	1	1	1	1	1	1	1	1	0	0	0	0	1
NLA000401203	2	5	3	3	3	4	3	5	4	2	3	2	2	3	8	2	5	2	2	1	3	4	2	3	1	1	1	1	1	1	1	1	1	1	1	1	1	1	1	1	1	1	1	1	1	1	1	1	1
NLA000401205	2	5	2	3	2	3	2	4	3	2	3	2	2	2	5	2	5	2	2	1	3	4	2	3	1	1	1	1	1	1	1	1	1	1	1	1	1	1	1	1	1	1	1	1	1	1	1	1	1
NLA000401209	5	2	3	6	3	5	2	2	9	2	5	1	7	4	4	2	7	1	2	2	3	3	5	3	1	1	1	1	1	1	1	1	0	0	0	1	1	1	1	1	1	1	1	1	1	1	1	1	1
NLA000401211	1	1	2	5	1	3	4	4	3	4	3	3	2	3	7	2	5	2	2	1	3	4	2	3	1	1	1	1	1	1	1	1	1	1	1	1	1	1	1	1	1	1	1	0	0	0	0	0	1
NLA000401212	2	8	4	4	3	4	2	4	2	2	8	2	3	2	5	2	5	2	2	1	2	4	2	3	1	1	1	1	1	1	1	1	1	1	1	1	1	1	1	1	1	1	1	1	0	0	0	0	1
NLA000401221	2	7	3	3	2	5	4	4	4	2	3	4	6	6	12	2	5	4	2	1	3	4	2	3	0	0	0	0	0	0	0	0	0	0	0	0	0	0	0	0	0	0	0	0	0	0	0	0	0
NLA000401226	2	6	4	4	3	3	2	3	3	4	3	3	3	2	7	2	5	2	2	1	3	4	2	3	1	1	1	1	1	1	1	1	1	1	1	1	1	1	1	1	1	0	1	1	1	1	1	1	1
NLA000401227	2	5	3	3	1	3	2	4	3	4	3	2	4	2	5	2	5	2	2	1	3	4	2	3	0	1	1	1	1	1	1	1	1	1	1	1	1	1	1	1	1	1	1	1	1	1	1	1	1
NLA000401229	2	5	4	5	3	3	2	3	3	4	4	2	5	2	8	2	3	2	1	1	3	2	2	3	1	1	1	1	1	1	1	1	1	1	1	1	0	1	1	1	1	1	1	1	1	1	1	1	1
NLA000401235	2	4	4	3	3	3	2	4	3	2	2	2	4	2	5	2	5	2	2	1	3	4	2	3	0	0	0	0	0	0	0	0	0	0	0	0	0	0	0	0	0	0	0	0	0	0	0	0	1
NLA000401237	2	2	3	5	2	3	2	3	4	4	3	3	3	3	6	2	5	2	2	1	3	4	2	3	1	1	1	1	1	1	1	1	1	1	1	1	0	1	1	1	1	1	1	1	1	1	1	1	1
NLA000401238	2	9	4	4	3	4	4	4	2	2	6	2	3	2	5	2	5	2	2	1	2	4	2	3	1	1	1	1	1	1	1	1	1	1	1	1	0	1	1	1	1	1	1	1	0	0	0	0	1
NLA000401242	2	4	4	1	1	3	2	4	2	2	5	2	3	2	5	2	5	2	2	1	3	4	2	3	1	1	1	1	1	1	1	1	1	1	1	1	1	1	1	1	1	1	1	1	1	1	1	1	1
NLA000401243	2	5	3	5	3	3	2	3	3	4	3	3	5	3	6	2	3	2	2	1	3	2	2	3	1	1	1	1	1	1	1	1	1	1	1	1	0	1	1	1	1	1	1	1	1	1	1	1	1
NLA000401245	2	5	4	4	3	3	2	3	3	4	3	3	2	3	5	2	5	2	2	1	3	4	2	3	1	1	1	1	1	1	1	1	1	1	1	1	1	1	1	1	1	1	1	1	1	1	1	1	1
NLA000401247	2	5	1	3	3	3	2	4	2	2	5	2	2	2	3	2	6	2	2	1	3	4	2	3	0	0	0	1	1	1	1	1	1	1	1	1	1	1	1	1	1	1	1	1	1	1	1	1	1
NLA000401249	1	1	2	5	1	3	2	4	3	4	3	3	2	3	7	2	5	2	2	1	3	4	2	3	1	1	1	1	1	1	1	1	1	1	1	1	1	1	1	1	1	1	1	0	0	0	0	0	1
NLA000401255	2	3	2	3	4	3	2	4	2	2	3	2	3	2	5	2	5	2	2	1	3	4	2	3	1	1	1	1	1	1	1	1	1	1	1	1	1	1	1	1	1	1	1	1	1	1	1	1	1
NLA000401256	3	5	4	5	3	2	2	3	3	4	4	3	4	3	7	2	5	2	1	1	3	2	2	3	1	1	1	1	1	1	1	1	1	1	1	1	1	1	1	1	1	1	1	1	1	1	1	1	1
NLA000401257	2	5	3	5	3	2	2	3	3	4	3	3	5	3	4	2	3	2	1	1	3	2	2	3	0	0	0	0	0	0	0	0	0	0	0	0	0	0	0	0	0	0	0	0	0	0	0	0	1
NLA000401259	2	5	3	3	3	3	2	4	4	2	1	2	2	3	7	2	5	2	2	1	3	3	2	3	1	1	1	1	1	1	1	1	1	1	1	1	1	1	1	1	1	1	0	0	1	1	1	1	1
NLA000401260	2	1	2	5	1	3	5	4	3	4	3	3	2	3	5	2	5	2	2	1	3	4	2	3	1	1	1	1	1	1	1	1	1	1	1	1	1	1	1	1	1	1	1	1	1	1	1	1	1
NLA000401265	2	1	4	7	4	4	4	2	4	2	2	4	2	3	5	2	5	3	2	1	3	4	2	3	1	1	1	0	0	0	0	1	1	0	1	1	1	1	1	1	1	1	1	0	0	0	0	0	0
NLA000401266	3	5	2	2	3	3	2	3	2	4	1	1	2	3	3	2	4	2	2	2	3	3	5	3	1	1	0	1	1	1	1	1	0	1	1	1	1	1	1	0	1	1	1	1	0	1	1	1	1
NLA000401267	2	5	3	5	3	3	3	3	3	4	3	3	5	3	7	2	3	2	2	1	3	2	2	3	1	1	1	1	1	1	1	1	1	1	1	1	1	1	1	1	1	1	1	1	1	1	1	1	1
NLA000401268	2	5	3	5	3	3	3	3	3	4	3	3	7	3	7	2	5	2	3	1	3	4	2	3	1	1	1	1	1	1	1	1	1	1	1	1	1	1	1	1	1	1	1	1	1	1	1	1	1
NLA000401270	2	5	1	4	1	3	4	4	2	1	2	2	3	3	8	2	6	2	2	1	2	4	1	5	1	1	1	1	1	1	1	1	1	1	1	1	1	1	1	1	1	1	1	1	0	0	0	0	1
NLA000401272	2	5	3	6	5	5	3	2	4	2	3	4	2	4	9	2	5	3	2	1	3	4	2	3	1	1	1	0	0	0	0	1	1	1	1	1	1	1	1	1	1	1	1	1	1	1	0	0	0
NLA000401276	2	6	3	3	3	5	4	4	4	4	3	2	5	4	7	2	5	3	2	1	3	4	2	3	0	0	0	0	0	0	0	0	0	0	0	0	0	0	0	0	0	0	0	0	0	0	0	0	0
NLA000401279	2	5	3	6	3	6	1	2	4	2	3	4	2	4	7	2	5	3	2	1	3	4	2	3	1	1	1	0	0	0	0	1	1	1	1	1	1	1	1	1	1	1	1	1	1	1	0	0	0
NLA000401280	2	2	4	3	2	3	2	4	2	2	3	2	2	2	5	2	2	2	2	1	3	4	2	3	1	1	1	1	1	1	1	0	0	0	0	0	0	1	1	1	1	1	0	0	0	0	0	0	0
NLA000401281	2	4	3	4	2	3	2	3	3	4	3	3	5	3	8	2	5	2	2	1	3	4	2	3	1	1	1	1	1	1	1	1	1	1	1	1	1	1	1	1	1	1	1	1	0	0	0	0	1
NLA000401282	3	4	4	3	3	3	3	4	4	2	3	2	5	1	8	2	5	2	2	1	3	4	1	3	1	1	1	1	1	1	1	1	0	0	0	0	0	0	0	0	0	0	0	0	0	0	0	0	0
NLA000401283	2	5	3	5	3	3	2	3	3	4	3	3	3	3	5	2	5	2	2	1	3	4	2	3	1	1	1	1	1	1	1	1	1	1	1	1	1	1	1	1	1	1	1	1	1	1	1	0	0
NLA000401285	3	2	2	4	3	4	1	4	4	2	2	1	8	6	7	2	6	3	2	2	3	3	6	3	1	1	0	1	1	1	1	1	1	1	1	1	1	1	1	1	1	1	1	0	0	1	1	1	1
NLA000401286	2	5	3	6	3	3	2	3	3	4	3	3	5	3	5	2	5	2	2	1	3	4	2	3	1	0	0	1	1	1	1	1	1	1	1	1	1	1	1	1	1	1	1	1	1	1	1	1	1
NLA000401289	2	5	3	3	3	3	2	4	4	2	4	2	4	3	5	2	5	2	1	1	3	4	2	3	1	1	1	1	1	1	1	1	1	1	1	1	1	1	1	1	1	1	1	1	1	1	0	0	0
NLA000401290	2	9	3	5	4	4	5	2	?	2	3	4	?	4	8	2	5	4	2	1	3	4	2	3	1	1	1	0	0	0	0	1	1	1	1	1	1	1	1	1	1	1	1	0	0	1	0	0	0
NLA000401292	2	1	2	5	1	3	2	4	3	4	3	3	2	3	9	2	5	2	2	1	3	4	2	3	1	1	1	1	1	1	1	1	1	1	1	1	1	1	1	1	1	1	1	1	1	1	1	1	1
NLA000401297	2	6	3	5	5	5	5	2	4	2	2	4	2	3	7	2	5	3	2	1	3	4	2	3	1	1	1	0	0	0	0	1	1	1	1	1	1	1	1	1	1	1	1	1	1	1	0	0	0
NLA000401303	2	4	6	3	3	3	2	3	3	4	3	1	3	4	6	2	5	3	2	1	3	4	2	2	1	1	1	1	1	1	1	1	1	1	1	1	1	1	1	1	1	0	1	1	1	1	1	1	1
NLA000401306	3	5	4	3	3	3	3	4	4	2	3	2	3	1	8	2	5	2	2	1	3	4	2	2	1	1	1	1	1	1	1	1	0	0	1	1	1	1	1	1	1	1	1	1	1	1	1	1	1
NLA000401307	2	5	4	5	3	3	2	3	2	4	3	3	6	3	4	2	5	2	2	1	3	4	2	3	0	0	0	0	0	0	0	0	0	0	0	0	0	0	0	0	0	0	0	0	0	0	0	0	1
NLA000401309	2	5	3	3	3	3	4	4	2	2	1	2	4	3	4	2	6	2	2	1	3	4	2	1	1	1	1	1	1	1	1	1	0	0	0	1	1	1	1	1	1	1	1	1	0	0	0	0	1
NLA000401312	2	7	2	6	4	5	8	2	3	2	3	4	2	4	4	2	5	3	2	1	3	4	2	3	1	1	1	0	0	0	0	1	1	1	1	1	1	1	1	1	1	1	1	1	1	1	0	0	0
NLA000401314	5	2	2	4	2	6	2	4	7	2	2	1	5	4	5	2	6	2	2	2	3	3	2	3	1	1	1	1	1	1	1	1	1	1	1	1	0	1	1	1	1	1	1	1	1	1	0	0	1
NLA000401316	2	3	3	6	3	5	3	2	6	2	3	4	2	4	7	2	5	3	2	1	3	4	2	3	1	1	1	0	0	0	0	1	1	1	1	1	0	1	1	1	1	1	1	1	1	1	0	0	0
NLA000401317	2	6	3	5	3	3	2	3	3	3	3	3	4	2	7	2	3	2	2	1	3	2	2	3	1	1	1	1	1	1	1	1	1	1	1	1	1	1	1	1	1	1	1	1	1	1	1	1	1
NLA000401318	2	4	5	3	3	3	4	4	2	2	4	3	3	3	6	2	6	2	2	1	3	4	3	3	1	1	1	1	1	1	1	1	1	1	1	1	1	1	1	1	1	1	1	1	0	1	1	1	0
NLA000401323	5	2	3	4	3	5	1	4	9	2	4	1	6	4	6	2	4	3	2	2	3	3	1	3	1	1	1	1	1	1	1	1	1	1	1	1	1	1	1	1	1	1	1	1	1	1	0	1	1
NLA000401327	2	5	3	3	3	4	2	5	4	2	3	2	2	3	7	2	5	2	2	1	4	4	2	3	1	1	1	1	1	1	1	1	1	1	1	1	1	1	1	1	1	1	1	1	1	1	1	1	1
NLA000401328	2	5	2	3	4	2	2	4	2	2	4	2	2	2	5	2	5	2	2	1	3	4	2	3	1	1	1	1	1	1	1	1	1	1	1	1	1	1	1	1	1	1	1	1	1	1	1	1	1
NLA000401330	2	5	4	3	3	3	2	3	3	2	3	2	3	3	2	2	1	2	2	1	3	4	2	3	1	1	1	1	1	1	1	1	1	1	1	1	1	1	1	1	1	1	1	1	1	1	1	1	1
NLA000401332	4	5	2	2	3	3	3	4	3	2	1	2	6	1	12	2	5	2	2	1	2	4	2	2	1	1	1	1	1	1	1	1	1	1	1	1	0	1	1	1	1	1	1	1	1	1	1	1	1
NLA000401334	2	5	3	6	4	5	4	2	4	2	1	3	2	2	7	2	5	3	2	1	3	3	2	3	1	1	0	0	0	0	0	1	1	1	1	1	1	1	1	1	1	1	1	1	1	1	0	0	0
NLA000401335	2	6	3	5	3	3	2	3	3	4	4	3	4	3	5	2	5	2	2	1	3	4	2	3	1	1	1	1	1	1	1	1	1	1	1	1	1	1	0	0	1	1	1	1	1	1	1	1	1
NLA000401337	2	5	1	4	1	3	4	4	2	1	2	2	4	3	8	2	6	2	2	1	2	4	1	5	1	1	1	1	1	1	1	1	1	1	1	1	1	1	1	1	1	1	1	1	0	0	0	0	1
NLA000401338	2	5	3	5	3	3	2	4	3	4	3	3	4	3	6	2	3	2	1	1	3	2	2	3	0	0	0	0	0	0	0	0	0	0	0	0	0	0	0	0	0	0	0	0	0	0	0	0	1
NLA000401339	2	7	3	3	2	5	2	4	4	4	3	4	2	4	8	2	5	3	2	1	3	4	2	3	0	0	0	0	0	0	0	0	0	0	0	0	0	0	0	0	0	0	0	0	0	0	0	0	0
NLA000401340	2	5	3	5	3	3	2	4	3	4	3	3	4	3	6	2	3	2	1	1	3	2	2	3	0	0	0	0	0	0	0	0	0	0	0	0	0	0	0	0	0	0	0	0	0	0	0	0	1
NLA000401342	2	5	3	6	3	3	2	3	3	4	3	2	5	2	7	2	3	2	1	1	3	2	2	3	1	1	1	1	1	1	1	1	1	1	1	1	1	1	1	1	1	1	1	1	1	1	1	1	1
NLA000401345	2	6	3	5	3	3	2	3	3	3	3	3	4	2	7	2	3	2	2	1	3	2	2	3	1	1	1	1	1	1	1	1	1	1	1	1	1	1	1	1	1	1	1	1	1	1	1	1	1
NLA000401349	2	6	3	5	3	3	2	3	3	3	3	3	4	2	7	2	3	2	2	1	3	2	2	3	1	1	1	1	1	1	1	1	1	1	1	1	1	1	1	1	1	1	1	1	1	1	1	1	1
NLA000401355	3	5	3	5	3	3	2	3	3	4	3	3	5	3	8	2	3	2	2	1	3	2	2	3	1	1	1	1	1	1	1	1	1	1	1	1	1	1	1	1	1	1	1	1	1	1	1	1	1
NLA000401356	2	1	4	7	4	4	4	2	4	2	2	4	2	1	5	2	5	3	2	1	3	4	2	3	1	1	1	0	0	0	0	1	1	0	1	1	1	1	1	1	1	1	1	0	0	0	0	0	0
NLA000401357	1	1	2	4	1	2	5	4	3	4	3	3	1	3	8	2	5	2	2	1	3	4	2	3	1	1	1	1	1	1	1	1	1	1	1	1	1	1	1	1	1	1	1	0	0	0	0	0	1
NLA000401358	2	5	1	3	2	3	1	4	2	1	2	2	2	3	4	2	6	2	2	1	3	5	2	3	1	1	0	1	1	1	1	1	1	1	1	1	1	1	1	1	1	1	1	1	0	0	0	0	1
NLA000401359	5	2	2	4	3	4	1	4	4	2	2	1	9	7	7	2	6	3	2	2	3	3	6	3	1	1	0	1	1	1	1	1	1	1	1	1	1	1	1	1	1	1	1	0	0	1	1	1	1
NLA000401362	5	2	2	4	2	6	2	4	7	2	2	1	5	4	7	2	6	2	2	2	3	3	6	3	1	1	1	1	1	1	1	1	1	1	1	1	0	1	1	1	1	1	1	1	1	1	0	0	1
NLA000401365	2	4	1	4	2	3	4	4	2	1	2	2	4	3	7	2	6	2	2	1	3	4	1	4	1	1	1	1	1	1	1	1	1	1	1	1	1	1	1	1	1	1	1	1	0	0	0	0	1
NLA000401366	2	5	3	6	5	6	3	2	4	2	3	4	2	4	3	2	5	3	2	1	3	4	2	3	1	1	1	0	0	0	0	1	1	1	1	1	1	1	1	1	1	1	1	1	1	1	0	0	0
NLA000401367	2	1	4	7	4	4	4	2	4	2	2	4	2	1	5	2	5	3	2	1	3	4	2	3	1	1	1	0	0	0	0	1	1	0	1	1	1	1	1	1	1	1	1	0	0	0	0	0	0
NLA000401371	2	5	4	3	3	3	2	4	3	2	3	2	3	2	5	2	6	2	2	1	3	4	2	3	1	1	1	1	1	1	1	1	1	1	1	1	0	1	1	1	1	1	1	0	1	1	0	1	1
NLA000401376	2	5	3	5	2	4	2	3	2	4	3	3	3	3	4	2	5	2	2	1	3	4	2	4	1	1	1	1	1	1	1	1	1	1	1	1	1	1	1	1	1	1	1	1	1	1	1	1	1
NLA000401418	2	5	3	5	3	3	2	3	2	4	3	3	5	3	6	2	5	2	2	1	1	4	2	3	1	1	1	1	1	1	1	1	1	1	1	1	1	1	1	1	1	1	1	1	1	1	1	1	1
NLA000401420	2	4	2	4	3	3	3	4	2	1	1	3	2	3	7	1	6	2	2	1	3	4	2	2	1	1	1	1	1	1	1	1	1	1	1	1	1	1	1	1	1	1	1	1	0	0	0	0	1
NLA000401426	2	7	3	5	3	3	2	3	3	3	3	3	6	3	7	2	3	2	2	1	3	2	2	3	1	1	1	1	1	1	1	1	1	1	1	1	0	1	1	1	1	1	1	1	1	1	1	1	1
NLA000401429	2	4	4	5	4	6	1	2	4	2	3	4	2	4	7	2	5	3	2	1	3	4	2	3	1	1	1	0	0	0	0	1	1	1	1	1	1	1	1	1	1	1	1	1	1	1	0	0	0
NLA000401431	2	5	1	3	2	3	1	4	2	1	2	2	2	3	4	2	6	2	2	1	3	5	2	3	1	1	0	1	1	1	1	1	1	1	1	1	1	1	1	1	1	1	1	1	0	0	0	0	1
NLA000401433	2	5	3	5	3	3	2	3	3	4	4	3	5	3	7	2	3	2	2	1	3	4	2	3	1	1	1	1	1	1	1	1	1	1	1	1	1	1	1	1	1	1	1	1	1	1	1	1	1
NLA000401435	2	5	1	3	3	3	2	5	3	2	6	2	5	2	5	1	6	2	2	1	3	4	2	3	1	1	1	1	1	1	1	0	0	0	1	1	1	1	1	1	1	1	1	1	1	1	1	1	1
NLA000401436	2	4	4	3	3	3	3	4	3	2	5	2	3	2	7	2	5	2	2	1	3	4	2	3	1	1	1	1	1	1	1	1	1	1	1	1	1	1	1	1	1	1	1	1	1	1	1	1	1
NLA000401443	2	5	1	3	1	3	1	5	2	1	2	2	2	3	4	2	6	2	2	1	3	5	2	3	1	1	0	1	1	1	1	1	1	1	1	1	1	1	1	1	1	1	1	1	0	0	0	0	1
NLA000401446	2	5	4	5	3	3	2	3	3	4	3	3	4	3	9	2	5	2	2	1	3	4	2	3	1	1	0	1	1	1	1	1	1	1	1	1	1	1	1	1	1	1	1	1	1	1	1	0	1
NLA000401448	2	5	2	3	3	3	1	4	4	2	4	2	2	3	3	2	3	2	2	1	3	4	2	2	0	0	0	0	1	1	1	1	1	1	1	0	0	1	1	1	1	1	1	1	1	1	1	1	1
NLA000401451	2	5	2	4	4	2	3	4	2	1	2	2	1	3	6	1	7	2	2	1	3	4	2	3	1	1	1	1	1	1	1	1	1	1	1	1	1	1	1	1	1	1	1	1	0	0	0	0	1
NLA000401459	2	1	4	8	4	4	4	2	4	2	2	5	2	3	5	2	5	3	2	1	3	4	2	3	1	1	1	0	0	0	0	1	1	0	1	1	1	1	1	1	1	1	1	0	0	0	0	0	0
NLA000401460	4	2	3	4	4	5	2	4	10	2	6	1	6	6	6	2	6	3	2	2	1	3	4	3	1	1	1	1	1	1	1	1	1	0	1	1	1	1	1	1	1	1	1	1	1	0	0	0	0
NLA000401471	2	5	3	3	3	2	2	3	3	4	3	1	3	3	7	2	5	2	2	1	3	4	2	3	1	1	1	1	1	1	1	1	1	1	1	1	1	1	1	1	1	1	1	1	1	1	1	1	1
NLA000401475	4	2	2	4	3	4	1	4	4	2	2	1	8	4	7	2	6	2	2	2	3	3	6	3	1	1	1	0	0	0	0	0	0	1	1	1	1	1	1	1	0	1	1	1	1	1	0	0	1
NLA000401476	2	5	3	4	3	3	2	3	2	4	3	1	3	3	8	2	5	2	2	1	3	4	2	4	1	1	1	1	1	1	1	1	1	1	1	1	1	1	1	1	1	1	1	1	1	1	1	1	1
NLA000401483	5	2	4	4	3	5	2	4	9	2	6	1	9	6	7	2	6	3	1	2	3	3	5	2	1	1	1	1	1	1	1	1	1	1	1	1	1	1	1	1	1	1	1	1	1	1	1	1	0
NLA000401487	2	5	1	5	3	3	2	3	3	4	3	2	5	3	7	2	5	2	2	1	3	4	1	3	1	1	1	1	1	1	1	1	1	1	1	1	1	1	1	1	1	1	1	1	1	1	1	1	1
NLA000401492	2	5	2	3	1	3	2	4	3	2	3	2	2	2	4	3	5	2	2	1	3	4	2	2	1	1	1	1	1	1	1	1	1	1	1	1	0	1	1	1	1	1	1	1	1	1	0	1	1
NLA000401496	3	5	3	4	3	3	3	2	4	2	3	2	2	1	6	2	5	2	2	1	3	4	2	3	0	0	0	0	0	0	0	0	0	0	0	0	0	0	0	0	0	0	0	0	0	0	0	0	1
NLA000401503	2	4	10	4	4	2	4	3	2	1	1	2	3	1	6	2	6	2	1	1	3	4	2	3	0	0	0	0	0	0	0	0	0	0	0	0	0	0	0	0	0	0	0	0	0	0	0	0	0
NLA000401505	2	5	3	3	3	4	2	5	4	2	3	2	2	3	8	2	5	2	2	1	3	4	2	3	1	1	1	1	1	1	1	1	1	1	1	1	1	1	1	1	1	1	1	1	1	1	1	1	1
NLA000401507	3	5	3	6	5	5	3	2	4	2	3	4	2	4	8	2	5	3	2	1	3	4	2	3	1	1	1	0	0	0	0	1	1	1	1	1	1	1	1	1	1	1	1	1	1	1	0	0	0
NLA000401509	2	8	2	4	3	4	4	4	2	2	5	2	3	2	5	2	4	2	2	1	3	4	2	3	1	1	1	1	1	1	1	1	1	1	1	1	1	1	1	1	1	1	1	1	0	0	0	0	1
NLA000401510	2	6	3	2	1	3	2	4	3	2	3	2	2	4	7	2	5	2	2	1	3	4	1	2	1	0	1	1	1	1	1	1	1	1	1	1	0	1	1	1	1	1	1	1	1	1	1	1	1
NLA000401511	3	4	3	3	1	3	3	4	3	2	3	2	3	1	9	2	5	2	2	1	3	4	2	3	1	1	1	1	1	1	1	1	0	0	0	0	0	0	0	0	0	0	0	0	0	0	0	0	0
NLA000401512	2	5	3	5	3	3	2	3	3	4	3	3	5	3	5	2	5	2	2	1	3	4	2	3	1	1	1	1	1	1	1	1	1	1	1	1	0	1	1	1	1	1	1	1	1	1	1	1	1
NLA000401522	2	5	3	4	2	3	5	2	2	2	1	2	4	3	6	2	6	2	2	1	3	4	2	1	1	1	1	1	1	1	1	1	0	0	0	1	1	1	1	1	1	1	1	1	0	0	0	0	1
NLA000401523	2	5	4	3	2	3	2	4	3	2	3	2	5	2	4	2	5	2	2	1	3	4	2	3	1	1	1	1	1	1	1	1	1	1	1	1	1	1	1	1	1	1	1	1	1	1	0	1	1
NLA000401527	2	6	1	3	3	3	3	3	3	4	2	3	4	2	5	2	5	2	2	1	3	4	3	3	1	1	1	1	1	1	1	1	1	1	1	1	0	1	1	1	1	1	1	1	1	1	1	1	1
NLA000401541	2	1	2	8	2	3	3	4	4	4	3	3	2	3	9	2	5	2	2	1	3	4	2	3	0	0	0	0	0	0	0	0	0	0	0	0	0	0	0	0	0	0	0	0	0	0	0	0	0
NLA000401543	3	5	3	4	3	3	3	2	4	2	3	2	2	1	6	2	5	2	2	1	3	4	2	3	0	0	0	0	0	0	0	0	0	0	0	0	0	0	0	0	0	0	0	0	0	0	0	0	1
NLA000401545	2	6	1	4	3	2	1	4	3	4	2	3	3	2	8	2	5	2	2	1	3	4	3	3	1	1	1	1	1	1	1	1	1	1	1	1	0	1	1	1	1	1	1	1	1	1	1	1	1
NLA000401549	2	5	3	5	3	3	2	3	3	4	3	3	4	3	7	2	4	2	2	1	3	2	2	3	0	0	0	0	0	0	0	0	0	0	0	0	0	0	0	0	1	1	1	1	1	1	1	1	1
NLA000401550	2	5	1	3	3	2	2	6	1	2	9	2	4	2	5	2	6	2	2	1	3	4	2	3	1	1	1	1	1	1	1	1	1	1	1	1	1	1	1	1	1	1	1	1	1	1	1	1	1
NLA000401551	2	5	3	3	3	3	2	4	2	2	10	2	6	3	4	2	5	2	1	1	5	4	2	3	1	1	1	1	1	1	1	1	1	1	1	1	1	1	1	1	1	1	1	1	1	1	0	0	0
NLA000401552	2	5	3	5	3	3	2	3	3	4	3	3	6	3	5	2	5	2	2	1	3	4	2	4	1	1	1	1	1	1	1	1	1	1	1	1	1	1	1	1	1	1	1	1	1	1	1	1	1
NLA000401556	2	5	3	3	3	3	3	4	3	2	3	2	3	2	4	2	6	2	2	1	3	4	2	3	1	1	1	1	1	1	1	1	1	1	1	1	1	1	1	1	1	1	1	1	1	1	0	1	1
NLA000401557	2	5	3	5	3	3	2	4	3	4	3	3	5	3	7	2	3	2	1	1	3	2	2	3	1	1	1	1	1	1	1	1	1	1	1	1	1	1	1	1	1	1	1	1	1	1	1	1	1
NLA000401558	2	6	4	3	2	3	3	4	3	2	3	2	2	2	6	2	5	2	2	1	3	4	2	3	1	1	1	1	1	1	1	1	1	1	1	1	1	1	1	1	1	1	1	1	1	1	1	1	1
NLA000401562	5	2	2	4	2	5	2	4	7	2	2	1	7	9	5	2	6	2	2	2	3	3	5	3	1	1	1	1	1	1	1	1	1	1	1	1	1	1	1	1	1	1	1	1	1	1	0	1	1
NLA000401565	2	5	2	3	2	3	2	3	2	2	3	2	3	2	4	2	5	2	1	1	3	4	2	3	1	1	1	1	1	1	1	1	1	1	1	1	1	1	1	1	1	1	1	1	1	1	1	1	1
NLA000401567	2	5	2	6	3	3	2	3	3	4	5	3	6	2	6	2	5	2	2	1	3	4	2	3	1	1	1	1	1	1	1	1	1	1	1	1	1	1	1	1	1	1	1	1	1	1	1	1	1
NLA000401569	2	5	2	2	3	3	2	5	4	2	2	1	2	2	5	2	4	2	2	2	3	3	3	3	1	1	0	1	1	1	1	1	0	1	1	1	1	1	1	0	1	1	1	1	0	1	1	1	1
NLA000401570	2	5	1	3	3	3	2	5	3	2	6	2	5	2	5	1	6	2	2	1	3	4	2	3	1	1	1	1	1	1	1	0	0	0	1	1	1	1	1	1	1	1	1	1	1	1	1	1	1
NLA000401575	2	4	3	4	3	3	2	3	3	4	3	3	3	4	5	2	5	2	2	1	3	4	2	3	1	1	1	1	1	1	1	1	1	1	1	1	1	1	1	1	1	1	0	1	1	1	0	0	1
NLA000401576	2	1	3	3	3	3	2	4	2	2	3	2	2	2	5	2	6	2	2	1	3	4	2	3	1	1	1	1	1	1	1	1	1	1	1	1	1	1	1	1	1	1	1	1	1	1	1	1	1
NLA000401578	3	5	2	2	3	3	3	4	4	2	4	2	3	1	5	2	5	2	2	1	3	4	2	3	1	1	1	1	1	1	1	1	0	0	1	1	1	1	1	1	1	1	1	1	1	1	1	1	0
NLA000401580	2	5	1	3	3	2	2	6	1	2	9	2	4	2	5	2	6	2	2	1	3	4	2	3	1	1	1	1	1	1	1	1	1	1	1	1	1	1	1	1	1	1	1	1	1	1	1	1	1
NLA000401584	2	5	2	4	3	3	2	4	2	2	1	2	2	3	6	2	6	2	2	1	3	4	2	1	1	1	1	1	1	1	1	0	0	0	0	1	0	1	1	1	1	1	1	1	0	0	0	0	0
NLA000401585	2	5	2	3	3	5	4	4	4	4	3	2	6	5	8	2	5	3	2	1	3	4	2	2	0	0	0	0	0	0	0	0	0	0	0	0	0	0	0	0	0	0	0	0	0	0	0	0	0
NLA000401586	2	5	3	6	4	5	4	2	4	2	3	4	2	4	8	2	5	2	2	1	3	4	2	3	1	1	1	0	0	0	0	0	0	0	1	1	1	1	1	1	1	1	1	1	1	1	0	0	0
NLA000401589	2	4	10	4	3	2	4	3	2	1	2	2	2	1	6	2	6	2	1	1	3	4	2	3	0	0	0	0	0	0	0	0	0	0	0	0	0	0	0	0	0	0	0	0	0	0	0	0	0
NLA000401590	2	5	2	5	3	3	2	3	3	4	3	3	3	3	7	2	5	2	2	1	3	3	2	3	1	1	1	1	1	1	1	1	1	1	1	1	1	1	1	1	1	1	1	1	1	1	1	1	1
NLA000401593	2	5	3	3	1	3	2	4	3	2	7	2	3	2	5	2	5	2	2	1	3	4	2	3	1	1	1	1	1	1	1	1	1	1	1	1	1	1	1	1	1	1	1	1	1	1	1	1	1
NLA000401596	2	5	4	5	3	3	3	3	3	3	4	3	6	3	7	2	3	2	2	1	3	2	2	3	1	1	1	1	1	1	1	1	1	1	1	1	1	1	1	1	1	1	1	1	1	1	1	1	1
NLA000401614	2	5	3	2	4	3	2	4	2	2	6	2	3	2	5	2	5	2	2	1	3	4	2	3	1	1	1	1	1	1	1	1	1	1	1	1	1	1	1	1	1	1	1	1	1	1	1	1	1
NLA000401620	2	5	2	3	1	3	2	4	2	2	4	2	4	2	4	2	5	2	2	1	3	4	2	3	1	1	1	1	1	1	1	1	1	1	1	1	1	1	1	1	1	1	1	0	1	1	1	1	1
NLA000401621	2	5	1	4	3	3	4	3	3	4	2	3	5	6	7	2	5	2	2	1	3	4	3	3	1	1	1	1	1	1	1	1	1	1	1	1	0	1	1	1	1	1	1	1	1	1	1	1	1
NLA000401622	2	5	5	4	3	2	3	4	1	1	2	0	2	3	6	1	7	2	2	1	3	4	2	3	1	1	1	1	1	1	1	1	1	1	1	1	1	1	1	1	1	1	1	1	0	0	0	0	1
NLA000401623	2	4	5	3	3	3	3	4	2	2	4	2	4	3	3	2	5	2	2	1	3	4	2	3	1	1	1	1	1	1	1	1	1	1	1	1	0	1	1	1	1	1	1	1	1	1	1	1	1
NLA000401637	2	4	1	4	2	3	2	4	2	1	2	2	3	3	3	2	6	2	2	1	3	4	1	5	1	1	1	0	1	1	1	1	1	1	1	1	1	1	1	1	1	1	1	1	0	0	0	0	1
NLA000401640	2	4	1	4	2	3	2	4	2	1	2	2	3	3	3	2	6	2	2	1	3	4	1	5	1	1	1	0	1	1	1	1	1	1	1	1	1	1	1	1	1	1	1	1	0	0	0	0	1
NLA000401641	2	7	1	3	2	3	2	4	3	2	5	2	4	1	5	2	6	2	2	1	3	4	2	3	1	1	1	1	1	1	1	1	1	1	1	1	1	1	1	1	1	1	1	1	1	1	1	1	1
NLA000401643	2	7	2	7	4	4	1	2	3	2	3	4	2	4	8	2	5	3	2	1	3	4	2	3	1	1	1	0	0	0	0	1	1	1	1	1	1	1	1	1	1	1	1	1	1	1	0	0	0
NLA000401644	2	4	1	4	4	2	3	4	4	4	3	4	2	2	2	2	4	2	2	2	4	3	2	4	1	1	1	1	1	1	1	0	0	0	0	0	1	1	1	1	1	1	0	1	0	0	0	0	1
NLA000401646	2	6	1	3	3	3	2	4	4	2	17	2	6	3	5	2	5	2	1	1	3	4	2	3	1	1	1	1	1	1	1	1	1	1	1	1	1	1	1	1	1	1	1	1	1	1	0	0	0
NLA000401649	2	5	3	2	2	3	2	4	3	2	4	2	3	3	6	2	3	2	2	1	3	4	1	3	1	1	1	1	1	1	1	1	1	1	1	1	1	1	1	1	1	0	0	1	1	1	1	1	1
NLA000401652	2	5	3	3	3	3	2	5	3	2	11	2	3	3	7	2	5	2	2	1	3	4	2	3	1	1	1	1	1	1	1	1	1	1	1	1	1	1	1	1	1	1	1	1	1	1	1	1	0
NLA000401653	2	6	3	5	3	3	2	3	3	3	3	3	4	2	7	2	3	2	2	1	3	2	2	3	1	1	1	1	1	1	1	1	1	1	1	1	1	1	1	1	1	1	1	1	1	1	1	1	1
NLA000401655	2	7	2	5	4	4	2	2	4	2	3	4	2	4	7	2	5	3	2	1	3	4	2	3	1	1	1	0	0	0	0	1	1	1	1	1	1	1	1	1	1	1	1	1	1	1	0	0	0
NLA000401656	2	5	3	6	3	3	2	3	3	4	3	2	4	2	7	2	3	2	1	1	3	2	2	3	1	1	1	1	1	1	1	1	1	1	1	1	1	1	1	1	1	1	1	1	1	1	1	1	1
NLA000401657	7	2	2	4	3	4	1	4	4	2	2	1	8	6	7	2	6	3	2	2	3	3	6	3	1	1	0	1	1	1	1	1	1	1	1	1	1	1	1	1	1	1	1	0	0	1	1	1	1
NLA000401660	2	7	4	2	3	4	2	4	2	2	5	2	3	2	5	2	4	2	2	1	3	4	2	3	1	1	1	1	1	1	1	1	1	1	1	1	1	1	1	1	1	1	1	1	0	0	0	0	1
NLA000401661	2	1	4	7	4	4	4	2	4	2	2	4	2	3	5	2	5	2	2	1	3	4	2	3	1	1	1	1	0	0	0	1	1	0	1	1	1	1	1	1	1	1	1	0	0	0	0	0	0
NLA000401673	2	7	3	5	4	5	2	2	4	2	3	1	2	4	8	2	5	4	2	1	3	4	2	3	1	1	1	0	0	0	0	1	1	1	1	1	1	0	0	0	0	0	0	0	0	0	0	0	0
NLA000401683	2	5	3	4	2	3	2	3	2	4	3	1	3	3	7	2	5	2	2	1	3	4	2	3	1	1	1	1	1	1	1	1	1	1	1	1	1	1	1	1	1	1	1	1	1	1	1	1	1
NLA000401685	2	5	4	5	3	3	2	3	3	4	3	3	5	3	6	2	6	2	2	1	3	4	2	3	1	1	1	1	1	1	1	1	1	1	1	0	0	0	0	0	0	0	1	1	1	1	1	1	1
NLA000401688	2	5	1	3	2	3	2	4	3	2	5	2	4	2	3	2	6	2	1	1	3	4	2	3	0	0	0	1	1	1	1	1	1	1	1	1	1	1	1	1	1	1	1	1	1	1	1	1	1
NLA000401691	2	5	4	3	1	2	2	4	2	2	3	2	4	2	4	2	5	2	2	1	2	4	2	3	1	1	1	1	1	1	1	1	1	1	1	1	1	1	1	1	1	1	1	1	1	1	1	1	1
NLA000401697	2	5	4	5	3	3	2	3	3	4	3	3	5	3	7	2	5	2	2	1	3	4	2	2	1	1	1	1	1	1	1	1	1	1	1	1	1	1	1	1	1	1	1	1	0	0	0	0	1
NLA000401700	2	6	3	3	3	5	4	4	4	4	3	2	5	5	7	2	5	4	2	1	3	4	2	3	0	0	0	0	0	0	0	0	0	0	0	0	0	0	0	0	0	0	0	0	0	0	0	0	0
NLA000401701	2	3	3	6	4	5	3	2	6	2	3	4	2	4	7	2	5	3	2	1	3	4	2	3	1	1	1	0	0	0	0	1	1	1	1	1	0	1	1	1	1	1	1	1	1	1	0	0	0
NLA000401704	2	7	3	3	2	5	4	5	4	4	3	2	5	5	8	2	5	3	2	1	1	4	2	3	0	0	0	0	0	0	0	0	0	0	0	0	0	0	0	0	0	0	0	0	0	0	0	0	0
NLA000401705	2	5	3	5	3	3	2	3	3	4	3	2	5	2	7	2	3	2	1	1	3	2	2	3	1	1	1	1	1	1	1	1	1	1	1	1	1	1	1	1	1	1	1	1	1	1	1	1	1
NLA000401709	2	4	2	5	2	5	3	5	6	4	4	3	5	4	6	2	4	2	2	2	3	3	4	3	1	1	1	1	1	1	0	0	0	1	1	1	1	1	1	1	1	1	1	1	1	0	0	0	1
NLA000401710	3	5	5	2	3	3	3	4	3	2	3	2	3	1	6	2	5	2	2	1	3	4	2	2	1	1	1	1	1	1	1	1	0	0	1	1	1	1	1	1	1	1	1	1	1	1	1	1	1
NLA000401714	2	4	1	3	1	3	4	4	2	1	2	2	2	3	8	2	7	2	2	1	2	4	1	5	1	1	1	1	1	1	1	1	1	1	1	1	1	1	1	1	1	1	1	1	0	0	0	0	1
NLA000401716	2	5	5	3	1	3	2	4	2	2	5	2	4	2	3	2	5	3	2	1	3	4	2	3	1	1	1	1	1	1	1	1	1	1	1	1	1	1	1	1	1	1	1	1	1	1	1	1	1
NLA000401720	2	7	3	3	3	5	4	4	4	4	3	2	8	5	8	2	5	3	2	1	3	4	2	3	0	0	0	0	0	0	0	0	0	0	0	0	0	0	0	0	0	0	0	0	0	0	0	0	0
NLA000401725	2	5	1	2	3	3	2	4	3	2	3	1	2	3	7	2	5	1	2	1	3	4	1	3	1	1	1	1	1	1	1	1	1	1	1	1	1	1	1	1	1	1	1	0	0	0	0	0	0
NLA000401726	2	4	1	4	3	3	2	3	3	4	3	3	6	4	8	2	5	2	2	1	3	4	2	3	1	1	1	1	1	1	1	1	1	1	1	0	0	0	0	0	1	1	1	0	0	0	0	0	1
NLA000401730	3	5	2	2	3	3	2	3	5	4	2	1	2	3	5	2	4	2	2	2	3	3	3	3	1	1	0	1	1	1	1	1	0	1	1	1	1	1	1	0	1	1	1	1	0	1	1	1	1
NLA000401733	2	8	2	4	3	4	4	4	2	1	5	2	3	2	5	2	4	2	2	1	3	4	2	3	1	1	1	1	1	1	1	1	1	1	1	1	1	1	1	1	1	1	1	1	0	0	0	0	1
NLA000401734	2	7	3	4	3	5	4	2	4	2	3	4	2	4	7	2	5	3	2	1	3	4	2	3	1	1	1	0	0	0	0	1	1	1	1	1	1	1	1	1	1	1	1	1	1	1	0	0	0
NLA000401735	2	8	2	4	3	4	4	4	2	1	5	2	3	2	2	2	4	2	2	1	3	4	2	3	1	1	1	1	1	1	1	1	1	1	1	1	1	1	1	1	1	1	1	1	0	0	0	0	1
NLA000401740	2	6	3	3	1	5	2	4	3	2	4	2	2	2	5	2	5	2	2	1	3	4	2	3	1	1	1	1	1	1	1	1	1	1	1	1	0	0	0	0	1	1	1	1	1	1	1	1	1
NLA000401744	2	3	6	4	3	3	3	4	2	1	2	3	2	2	8	1	6	2	2	1	3	4	2	3	1	1	1	1	1	1	1	1	1	1	1	1	1	1	1	1	1	1	1	1	0	0	0	0	1
NLA000401745	2	5	3	3	3	5	4	4	4	4	3	2	6	5	8	2	5	3	2	1	3	4	2	3	0	0	0	0	0	0	0	0	0	0	0	0	0	0	0	0	0	0	0	0	0	0	0	0	0
NLA000401747	3	5	4	3	3	3	3	4	5	2	5	2	4	1	9	3	5	2	2	1	3	4	2	3	1	1	1	1	1	1	1	1	0	0	1	1	0	1	1	1	1	1	0	1	1	1	1	1	1
NLA000401750	2	2	2	4	3	4	1	4	4	2	2	1	9	10	7	2	6	3	2	2	3	3	6	3	1	1	0	1	1	1	1	1	1	1	1	1	1	1	1	1	1	1	1	0	0	1	1	1	1
NLA000401754	2	5	1	3	3	3	2	5	3	2	6	2	5	2	5	1	6	2	2	1	3	4	2	3	1	1	1	1	1	1	1	0	0	0	1	1	1	1	1	1	1	1	1	1	1	1	1	1	1
NLA000401756	2	7	3	2	3	5	4	4	4	4	3	2	6	5	8	2	5	4	2	1	3	4	2	3	0	0	0	0	0	0	0	0	0	0	0	0	0	0	0	0	0	0	0	0	0	0	0	0	0
NLA000401760	2	5	4	3	1	3	2	4	3	2	4	2	2	2	3	2	5	2	2	1	3	3	2	3	1	1	1	1	1	1	1	1	0	0	0	0	1	1	1	1	1	1	1	1	1	1	1	1	1
NLA000401761	3	5	3	4	3	3	4	4	3	2	3	2	5	1	9	2	5	2	2	1	3	4	2	3	1	1	1	1	1	1	1	1	1	1	1	1	0	0	0	0	1	1	1	1	1	1	1	1	1
NLA000401763	2	5	5	4	3	3	2	3	3	4	2	3	2	4	7	2	5	2	2	1	3	4	2	3	1	1	1	1	1	1	1	1	1	1	1	1	1	1	1	1	1	0	1	1	1	1	1	1	1
NLA000401764	2	4	3	3	1	3	2	4	3	2	4	2	4	2	5	2	5	2	2	1	3	4	2	3	1	1	1	1	1	1	1	1	1	1	1	1	1	1	1	1	1	1	1	1	1	1	1	1	1
NLA000401769	2	5	1	3	2	3	1	4	2	1	2	2	2	3	4	2	6	2	2	1	3	5	2	3	1	1	0	1	1	1	1	1	1	1	1	1	1	1	1	1	1	1	1	1	0	0	0	0	1
NLA000401770	2	5	4	3	1	3	2	5	2	2	3	2	4	2	6	2	5	2	2	1	3	4	2	3	1	1	1	1	1	1	0	0	0	0	0	0	0	0	0	0	0	0	1	1	1	1	1	1	1
NLA000401771	2	5	1	3	3	3	2	5	3	2	6	2	5	2	5	1	6	2	2	1	3	4	2	3	1	1	1	1	1	1	1	0	0	0	1	1	1	1	1	1	1	1	1	1	1	1	1	1	1
NLA000401776	2	5	5	3	1	3	2	4	3	2	5	2	3	2	5	2	5	2	2	1	3	4	2	3	1	1	1	1	1	1	1	1	1	1	1	1	1	1	1	1	1	1	1	1	1	1	1	1	1
NLA000401777	5	2	3	4	3	6	2	4	6	1	4	1	3	14	6	2	10	3	2	2	3	3	4	3	1	0	0	0	0	0	0	0	0	0	0	0	0	1	1	1	1	1	1	1	1	1	1	1	1
NLA000401786	2	4	3	4	3	3	2	4	2	1	4	2	2	3	3	2	6	2	2	1	3	4	2	3	1	1	1	1	1	1	1	1	1	1	1	1	0	1	1	0	0	0	1	1	0	0	0	0	1
NLA000401787	2	8	3	4	3	5	4	2	4	2	3	4	2	4	7	2	5	3	2	1	3	4	2	3	1	1	1	0	0	0	0	1	1	1	1	1	1	1	1	1	1	1	1	1	1	1	0	0	0
NLA000401809	2	1	4	7	4	4	4	2	4	2	2	4	2	3	5	2	4	3	2	1	3	4	2	3	1	1	1	0	0	0	0	1	1	0	1	1	1	1	1	1	1	1	1	0	0	0	0	0	0
NLA000401810	2	5	1	2	4	3	2	4	3	2	2	2	2	3	5	2	5	2	2	1	3	3	2	3	1	1	1	1	1	1	1	1	0	1	1	1	0	1	1	1	1	1	1	1	1	1	1	1	1
NLA000401812	2	5	5	4	2	3	4	4	2	1	2	3	2	3	7	1	6	2	2	1	3	4	2	3	1	1	1	1	1	1	1	1	1	1	1	1	1	1	1	1	1	1	1	1	0	0	0	0	1
NLA000401813	2	8	2	4	3	4	4	4	2	2	5	2	3	2	5	2	4	2	2	1	3	4	2	3	1	1	1	1	1	1	1	1	1	1	1	1	1	1	1	1	1	1	1	1	0	0	0	0	1
NLA000401814	2	5	5	3	3	2	4	3	3	4	3	3	4	3	8	2	5	2	2	1	3	4	2	3	1	1	1	1	1	1	1	1	1	1	1	1	1	1	1	1	1	0	1	1	1	1	1	1	1
NLA000401815	2	7	3	3	3	5	3	4	4	4	3	2	5	4	8	2	5	4	2	1	3	4	2	3	0	0	0	0	0	0	0	0	0	0	0	0	0	0	0	0	0	0	0	0	0	0	0	0	0
NLA000401819	2	7	3	3	3	5	4	4	4	4	3	2	4	5	8	2	5	3	2	1	3	4	2	3	0	0	0	0	0	0	0	0	0	0	0	0	0	0	0	0	0	0	0	0	0	0	0	0	0
NLA000401820	2	7	3	8	3	5	4	4	4	2	3	2	2	4	7	2	5	3	2	1	3	4	2	3	1	1	1	0	0	0	0	1	1	1	1	1	1	1	1	1	1	1	1	1	1	1	0	0	0
NLA000401823	2	5	3	5	3	3	2	3	3	4	3	3	6	3	7	2	3	2	2	1	3	2	2	3	1	1	1	1	1	1	1	1	1	1	1	1	1	1	1	1	1	1	1	1	1	1	1	1	1
NLA000401828	2	5	3	5	2	3	2	3	3	4	4	3	7	4	6	2	5	2	2	1	3	4	2	3	1	1	0	1	1	1	1	1	1	1	1	1	1	1	1	1	1	1	1	1	1	1	1	1	1
NLA000401830	2	5	3	5	3	3	2	3	3	4	3	3	4	3	6	2	5	2	2	1	3	4	2	3	1	1	1	1	1	1	1	1	1	1	1	1	1	1	1	1	1	1	1	1	1	1	0	1	1
NLA000401831	2	6	3	5	3	3	2	3	3	3	3	3	4	2	7	2	3	2	2	1	3	2	2	3	1	1	1	1	1	1	1	1	1	1	1	1	1	1	1	1	1	1	1	1	1	1	1	1	1
NLA000401833	2	5	4	5	3	3	2	3	3	4	3	2	4	3	6	2	5	2	2	1	3	4	2	3	1	1	1	1	1	1	1	1	1	1	1	1	0	1	1	1	1	1	1	1	1	1	1	1	1
NLA000401834	4	2	3	4	3	5	2	3	9	2	6	1	7	6	5	2	6	3	2	2	3	3	3	3	1	1	1	1	1	1	1	1	1	1	1	0	0	0	0	0	0	0	0	0	0	0	0	0	1
NLA000401837	2	7	3	4	3	5	4	2	4	2	3	4	2	4	7	2	5	3	2	1	3	4	2	2	1	1	1	0	0	0	0	1	1	1	1	1	1	1	1	1	1	1	1	1	1	1	0	0	0
NLA000401842	2	4	4	3	3	4	2	4	3	2	8	2	3	2	5	2	5	2	2	1	3	4	2	3	1	1	1	1	1	0	1	1	1	1	1	1	1	1	1	1	1	1	1	0	0	1	1	1	1
NLA000401844	2	5	5	4	3	3	3	4	3	2	3	2	4	2	3	2	5	2	2	1	3	4	2	3	1	1	1	1	1	1	1	1	1	1	1	1	1	1	1	1	1	1	1	1	1	1	1	1	1
NLA000401845	2	7	3	3	3	5	4	4	3	4	1	2	6	3	9	2	5	3	2	1	3	4	2	3	0	0	0	0	0	0	0	0	0	0	0	0	0	0	0	0	0	0	0	0	0	0	0	0	0
NLA000401846	2	4	2	4	4	5	3	5	6	4	4	3	5	4	6	2	4	2	2	2	3	3	3	3	1	1	1	1	1	1	0	0	0	1	1	1	1	1	1	1	1	1	1	1	1	0	0	0	1
NLA000401858	2	7	3	2	2	4	4	4	4	4	3	2	6	5	6	2	5	4	2	1	3	4	2	3	0	0	0	0	0	0	0	0	0	0	0	0	0	0	0	0	0	0	0	0	0	0	0	0	0
NLA000401862	2	5	1	3	3	3	2	5	3	2	6	2	5	2	5	1	6	2	2	1	3	4	2	3	1	1	1	1	1	1	1	0	0	0	1	1	1	1	1	1	1	1	1	1	1	1	1	1	1
NLA000401866	3	4	4	3	1	3	3	4	4	2	3	2	4	1	5	2	5	2	2	1	3	4	2	3	1	1	1	1	1	1	1	1	0	0	0	0	0	0	0	0	0	0	0	0	0	0	0	0	0
NLA000401867	2	6	3	3	3	5	4	4	4	4	3	2	5	4	7	2	5	3	2	1	3	4	2	3	0	0	0	0	0	0	0	0	0	0	0	0	0	0	0	0	0	0	0	0	0	0	0	0	0
NLA000401868	2	4	3	3	3	3	2	4	4	2	4	2	4	3	5	2	5	2	1	1	3	4	2	3	1	1	1	1	1	1	1	1	1	1	1	1	1	1	1	1	1	1	1	1	1	1	0	0	0
NLA000401869	5	2	2	4	3	4	1	4	4	2	2	1	1	10	8	2	6	3	2	2	3	3	6	3	1	1	0	1	1	1	1	0	0	0	0	0	0	0	0	0	0	0	0	0	0	0	0	0	0
NLA000401871	2	7	1	4	2	3	4	4	2	1	2	2	3	3	6	2	6	2	2	1	3	4	2	3	1	1	0	1	1	1	1	1	1	1	1	1	0	1	1	1	1	1	1	1	0	0	0	0	1
NLA000401873	2	3	3	4	3	3	4	4	2	2	1	2	4	2	7	2	6	2	2	1	3	4	2	1	1	0	0	1	1	1	1	1	0	0	0	1	1	1	1	1	1	1	1	0	0	0	0	0	0
NLA000401875	2	5	3	5	3	2	2	2	3	4	3	3	5	3	6	2	6	2	2	1	3	4	2	3	1	1	1	1	1	1	1	1	1	1	1	1	1	1	1	1	1	1	1	1	1	1	1	1	1
NLA000401889	5	2	3	4	3	5	2	3	8	2	7	1	4	9	4	2	6	1	2	2	3	3	4	3	1	1	1	1	1	1	1	1	1	1	1	1	1	1	1	1	1	1	1	1	1	1	1	1	1
NLA000401891	1	1	2	5	1	3	4	4	3	4	3	3	2	3	7	2	5	2	2	1	3	4	2	3	1	1	1	1	1	1	1	1	1	1	1	1	1	1	1	1	1	1	1	0	0	0	0	0	1
NLA000401892	1	1	2	5	1	3	4	4	3	4	3	3	2	3	8	2	5	2	2	1	3	4	2	3	1	1	1	1	1	1	1	1	1	1	1	1	1	1	1	1	1	1	1	0	0	0	0	0	1
NLA000401893	2	7	2	4	3	4	4	4	2	2	6	2	3	2	5	2	4	2	2	1	3	4	2	3	1	1	1	1	1	1	1	1	1	1	1	1	1	1	1	1	1	1	1	1	0	0	0	0	1
NLA000401904	2	8	4	4	3	4	4	5	2	2	8	2	3	2	5	2	5	2	2	1	2	4	2	3	1	1	1	1	1	1	1	1	1	1	1	1	1	1	1	1	1	1	1	1	0	0	0	0	1
NLA000401905	2	7	3	2	3	4	4	4	4	4	4	2	6	5	6	2	5	4	2	1	4	4	2	3	0	0	0	0	0	0	0	0	0	0	0	0	0	0	0	0	0	0	0	0	0	0	0	0	0
NLA000401907	2	5	3	3	1	3	2	4	3	2	7	2	3	2	5	2	5	2	2	1	3	4	2	3	1	1	1	1	1	1	1	1	1	1	1	1	1	1	1	1	1	1	1	1	1	1	1	1	1
NLA000401908	2	6	1	3	2	3	4	4	2	1	2	2	3	3	6	2	5	2	2	1	3	4	2	3	1	1	0	1	1	1	1	1	1	1	1	1	0	1	1	1	1	1	1	1	0	0	0	0	1
NLA000401910	2	5	3	5	4	5	3	2	3	2	3	2	2	3	8	2	5	3	2	1	3	4	3	3	1	1	0	1	1	1	1	1	0	1	1	1	1	1	1	0	1	1	1	1	1	1	1	1	1
NLA000500002	2	6	3	4	3	3	4	4	2	2	2	2	3	2	7	2	6	2	2	1	3	4	2	3	0	1	1	1	1	1	1	1	1	1	1	1	1	1	1	1	1	1	1	1	0	0	0	0	1
NLA000500005	2	1	2	5	1	3	1	4	3	4	3	3	1	3	7	2	5	2	2	1	3	4	2	3	1	1	1	1	1	1	1	1	1	0	0	0	0	0	0	0	0	0	0	1	1	1	1	1	1
NLA000500012	2	7	3	2	3	5	4	4	3	2	3	2	4	5	8	2	5	3	1	1	3	4	2	3	0	0	0	0	0	0	0	0	0	0	0	0	0	0	0	0	0	0	0	0	0	0	0	0	0
NLA000500013	2	4	3	3	3	3	3	3	?	4	3	3	6	4	8	2	5	2	2	1	3	4	2	3	1	1	1	1	1	1	1	1	1	1	1	0	0	0	0	0	1	1	1	0	0	0	0	0	1
NLA000500014	2	5	3	5	3	3	2	3	3	4	3	3	5	3	7	2	5	2	2	1	3	4	2	2	1	1	1	1	1	1	1	1	1	1	1	1	1	1	1	1	1	1	1	1	1	1	1	1	1
NLA000500015	2	6	3	5	3	3	2	3	3	3	3	3	4	2	7	2	3	2	2	1	3	2	2	3	1	1	1	1	1	1	1	1	1	1	1	1	1	1	1	1	1	1	1	1	1	1	1	1	1
NLA000500017	4	2	3	4	3	5	2	4	10	2	6	1	6	3	6	2	6	3	2	2	1	3	4	3	1	1	1	1	1	1	1	1	1	1	1	1	1	1	1	1	1	1	1	1	1	0	0	0	0
NLA000500019	2	5	4	5	3	3	3	3	3	3	4	3	6	3	7	2	3	2	2	1	3	2	2	3	1	1	1	1	1	1	1	1	1	1	1	1	1	1	1	1	1	1	1	1	1	1	1	1	1
NLA000500023	2	5	3	6	3	3	2	3	3	4	3	3	4	3	5	2	5	2	2	1	3	4	2	3	1	0	0	1	1	1	1	1	1	1	1	1	1	1	1	1	1	1	1	1	1	1	1	1	1
NLA000500024	3	6	2	2	3	3	2	4	4	2	1	2	5	1	5	2	5	2	2	1	2	4	2	3	1	1	1	1	1	1	1	1	1	1	1	1	0	0	1	1	1	1	1	1	1	1	1	1	1
NLA000500027	2	5	2	5	3	3	2	3	3	4	3	3	4	3	5	2	5	2	2	1	3	4	2	3	1	1	1	1	1	1	1	1	1	1	1	1	1	1	1	1	1	1	1	1	1	1	1	1	1
NLA000500028	2	7	3	3	3	5	4	4	4	4	3	4	1	4	9	2	5	3	2	1	3	4	2	3	0	0	0	0	0	0	0	0	0	0	0	0	0	0	0	0	0	0	0	0	0	0	0	0	0
NLA000500029	2	8	2	4	3	4	4	4	2	2	5	2	3	2	5	2	4	2	2	1	3	4	2	3	1	1	1	1	1	1	1	1	1	1	1	1	1	1	1	1	1	1	1	1	0	0	0	0	1
NLA000500030	2	5	3	3	3	3	3	3	3	4	3	1	2	3	7	2	5	2	2	1	3	4	2	3	1	1	1	1	1	1	1	1	1	1	1	1	1	1	1	1	1	1	1	1	1	1	1	1	1
NLA000500031	2	5	2	5	3	3	2	3	3	4	3	3	3	3	6	2	5	2	2	1	3	4	2	2	1	1	1	1	1	1	1	1	0	1	1	1	1	1	1	1	1	1	1	1	1	1	1	1	1
NLA000500035	2	5	1	3	2	4	2	2	2	2	3	2	2	2	6	2	5	2	2	1	3	4	2	3	1	1	1	1	1	1	1	1	1	1	1	1	1	1	1	1	1	1	1	1	1	1	1	1	1
NLA000500041	2	5	3	4	2	3	4	2	2	2	1	2	2	3	7	2	6	2	2	1	3	4	2	1	1	1	1	1	1	1	1	1	0	0	0	1	1	1	1	1	1	1	1	1	0	0	0	0	1
NLA000500043	5	2	3	4	3	5	2	2	9	2	6	1	7	5	4	2	6	1	2	2	3	3	3	3	1	1	1	1	1	1	1	1	1	1	1	0	1	1	1	1	1	1	1	1	1	1	1	1	1
NLA000500044	2	1	4	7	4	4	4	2	4	2	2	4	2	3	5	2	5	3	2	1	3	4	2	3	1	1	1	0	0	0	0	1	1	0	1	1	1	1	1	1	1	1	1	0	0	0	0	0	0
NLA000500049	2	7	1	3	3	5	4	4	4	4	3	2	5	5	8	2	5	3	2	1	1	4	2	3	0	0	0	0	0	0	0	0	0	0	0	0	0	0	0	0	0	0	0	0	0	0	0	0	0
NLA000500050	2	2	6	3	3	3	4	4	2	2	7	2	3	3	8	2	6	2	2	1	3	4	2	3	1	1	1	1	1	1	1	1	1	1	1	1	1	1	1	1	1	1	1	1	0	1	1	1	1
NLA000500052	2	4	3	4	3	3	2	3	3	4	3	3	5	4	5	2	5	2	2	1	3	3	2	3	1	1	1	1	1	1	1	1	1	1	1	1	1	1	1	1	1	1	1	1	1	1	1	1	1
NLA000500053	2	5	7	3	5	3	2	4	2	1	2	3	2	3	7	1	6	2	2	1	3	4	2	3	1	1	1	1	1	1	1	1	1	1	1	1	1	1	1	1	1	1	1	1	0	0	0	0	1
NLA000500054	3	5	2	3	1	4	1	4	3	2	4	2	2	2	4	2	5	2	2	1	3	4	2	3	1	1	1	1	1	1	1	1	1	1	1	1	1	1	1	1	1	1	1	1	1	1	1	1	1
NLA000500055	2	5	1	3	3	3	2	5	3	2	6	2	5	2	5	1	6	2	2	1	3	4	2	3	1	1	1	1	1	1	1	0	0	0	1	1	1	1	1	1	1	1	1	1	1	1	1	1	1
NLA000500056	2	5	4	3	3	3	2	4	2	2	3	2	2	1	5	2	5	2	2	1	3	4	2	3	1	1	1	1	0	1	1	1	1	1	1	1	1	1	1	1	1	1	1	1	1	1	1	1	1
NLA000500058	2	7	3	5	4	5	4	2	4	2	3	4	2	4	8	2	5	3	2	1	3	4	2	3	1	1	1	0	0	0	0	1	1	1	1	1	1	1	1	1	1	1	1	1	1	1	0	0	0
NLA000500060	2	5	3	5	3	3	2	4	3	4	3	3	4	3	6	2	3	2	1	1	3	2	2	3	0	0	0	0	0	0	0	0	0	0	0	0	0	0	0	0	0	0	0	0	0	0	0	0	1
NLA000500062	2	5	2	3	4	2	2	4	2	2	3	2	1	2	5	2	5	2	2	1	3	4	2	3	1	1	1	1	1	1	1	1	1	1	1	1	1	1	1	1	1	1	1	1	1	1	1	1	1
NLA000500064	2	5	1	3	2	3	1	4	2	1	2	2	2	3	4	2	6	2	2	1	3	5	2	3	1	1	0	1	1	1	1	1	1	1	1	1	1	1	1	1	1	1	1	1	0	0	0	0	1
NLA000500065	2	7	3	2	3	5	4	4	4	4	3	2	6	5	6	2	5	4	2	1	3	4	2	3	0	0	0	0	0	0	0	0	0	0	0	0	0	0	0	0	0	0	0	0	0	0	0	0	0
NLA000500066	2	5	5	4	3	3	3	4	3	2	3	2	4	2	3	2	5	2	2	1	3	4	2	3	1	1	1	1	1	1	1	1	1	1	1	1	1	1	1	1	1	1	1	1	1	1	1	1	1
NLA000500067	2	5	7	5	3	3	3	3	3	4	4	3	5	3	4	2	5	2	2	1	3	4	2	1	1	1	1	1	1	1	1	1	1	1	1	1	1	1	1	1	1	1	1	1	1	1	1	0	1
NLA000500068	2	5	1	3	3	3	2	5	3	2	6	?	5	2	5	1	6	2	2	1	3	4	2	3	1	1	1	1	1	1	1	0	0	0	1	1	1	1	1	1	1	1	1	1	1	1	1	1	1
NLA000500069	2	5	3	5	3	3	2	3	3	4	3	3	5	3	6	2	6	2	2	1	3	4	2	3	1	1	1	1	1	1	1	1	1	1	1	0	0	0	0	0	0	0	1	1	1	1	1	1	1
NLA000500070	2	5	3	4	3	3	3	4	2	1	2	3	2	3	7	1	6	2	2	1	3	4	2	3	1	1	1	1	1	1	1	1	1	1	1	1	1	1	1	1	1	1	1	1	0	0	0	0	1
NLA000500073	2	5	3	3	4	3	2	3	2	2	2	2	3	2	5	2	5	2	2	1	3	4	2	3	1	1	1	1	1	1	1	1	1	1	1	1	1	0	0	1	1	1	1	1	1	0	1	1	1
NLA000500075	2	5	6	3	1	3	2	4	3	2	3	2	2	2	5	2	5	2	2	1	3	4	2	3	0	1	1	1	1	1	1	1	1	1	1	1	1	1	1	1	1	1	1	1	1	1	1	1	1
NLA000500076	2	7	3	2	3	5	4	4	4	4	3	2	3	5	8	2	5	4	2	1	3	4	2	3	0	0	0	0	0	0	0	0	0	0	0	0	0	0	0	0	0	0	0	0	0	0	0	0	0
NLA000500081	4	2	4	4	3	4	2	4	6	1	4	1	3	8	6	2	6	2	2	2	3	3	1	3	1	0	0	1	1	1	1	1	1	1	1	1	1	1	1	1	1	1	1	1	1	1	1	1	1
NLA000500083	2	5	3	5	4	5	3	2	?	2	3	2	2	3	8	2	5	3	2	1	3	4	2	3	1	1	1	0	0	0	0	1	1	1	1	1	1	1	1	1	1	1	1	1	1	1	0	0	0
NLA000500086	2	5	3	2	3	4	2	4	3	2	3	2	2	5	4	2	5	2	2	1	3	4	1	2	1	0	1	1	1	1	1	1	1	1	1	1	1	1	1	1	1	1	1	1	1	1	1	1	1
NLA000500087	2	5	3	2	3	3	2	3	3	4	3	4	4	3	7	2	5	2	2	1	3	4	3	2	1	1	1	1	1	1	1	1	1	1	1	1	1	1	1	1	1	1	1	1	1	1	1	1	1
NLA000500093	2	5	3	2	2	3	2	3	3	4	3	4	4	3	5	2	5	2	2	1	3	4	3	2	1	1	1	1	1	1	1	1	1	1	1	1	1	1	1	1	1	1	1	1	1	1	1	1	1
NLA000500095	2	4	4	4	3	2	3	4	2	1	2	2	2	3	8	1	6	2	2	1	3	4	2	3	1	1	1	1	1	1	1	1	1	1	1	1	1	1	1	1	1	1	1	1	0	0	0	0	1
NLA000500097	1	5	3	3	3	4	2	5	4	2	3	2	2	3	4	2	5	2	1	1	3	4	1	3	1	1	0	0	1	1	1	1	1	1	1	1	1	1	1	1	0	0	1	1	1	1	1	1	1
NLA000500105	2	5	1	3	3	3	2	5	3	2	6	?	5	2	5	1	6	2	2	1	3	4	2	3	1	1	1	1	1	1	1	0	0	0	1	1	1	1	1	1	1	1	1	1	1	1	1	1	1
NLA000500107	5	2	3	4	3	4	2	2	9	2	5	1	8	11	4	2	6	1	2	2	3	3	4	3	1	1	1	1	1	1	1	1	1	1	1	1	1	1	1	1	1	1	1	1	1	1	1	1	1
NLA000500108	2	8	2	4	3	4	4	4	2	1	5	2	3	2	5	2	4	2	2	1	3	4	2	3	1	1	1	1	1	1	1	1	1	1	1	1	1	1	1	1	1	1	1	1	0	0	0	0	1
NLA000500110	5	2	2	4	3	4	1	4	4	2	2	1	1	10	8	2	6	3	2	2	3	3	6	3	1	1	0	1	1	1	1	0	0	0	0	0	0	0	0	0	0	0	0	0	0	0	0	0	0
NLA000500111	2	5	3	5	3	5	2	3	3	4	4	2	5	2	7	2	3	2	1	1	3	2	2	3	1	1	1	1	1	1	1	1	1	1	1	1	0	1	1	1	1	1	0	1	1	1	1	1	1
NLA000500113	2	5	1	3	1	3	4	4	2	1	2	2	2	3	7	2	8	2	2	1	2	4	1	5	1	1	1	1	1	1	1	1	1	1	1	1	1	1	1	1	1	1	1	1	0	0	0	0	1
NLA000500114	2	5	3	5	3	4	3	3	3	4	3	1	7	3	7	1	5	2	2	1	3	4	2	3	1	1	1	1	1	1	1	1	1	1	1	1	1	1	1	1	1	1	1	1	1	0	0	0	1
NLA000500115	2	5	3	5	2	3	2	3	3	4	3	3	4	3	5	2	5	2	2	1	3	4	2	3	1	1	1	1	1	1	1	1	1	1	1	1	1	1	1	1	1	1	1	1	1	1	1	1	1
NLA000500121	2	5	3	5	3	3	2	3	3	4	3	3	3	3	5	2	5	2	2	1	3	4	2	2	1	1	1	1	1	1	1	1	0	0	0	0	0	0	1	1	1	1	1	1	1	1	1	1	1
NLA000500122	2	5	3	5	3	3	2	3	3	4	3	3	5	3	7	2	5	2	2	1	3	4	2	2	1	1	1	1	1	1	1	1	1	1	1	1	1	1	1	1	1	1	1	1	1	1	1	1	1
NLA000500126	2	4	4	3	3	3	2	4	2	2	4	2	4	3	3	2	5	2	2	1	3	4	2	3	1	1	1	1	1	1	1	1	1	1	1	1	0	1	1	1	1	1	1	1	1	1	1	1	1
NLA000500128	2	5	1	3	1	3	4	4	2	1	2	2	2	3	7	2	8	2	2	1	2	4	1	5	1	1	1	1	1	1	1	1	1	1	1	1	1	1	1	1	1	1	1	1	0	0	0	0	1
NLA000500132	3	5	2	2	3	3	2	5	6	4	2	1	2	3	3	2	4	2	2	2	3	1	4	3	1	1	0	1	1	1	1	1	0	1	1	1	1	1	1	0	1	1	1	1	0	1	1	1	1
NLA000500133	2	5	3	4	2	3	4	2	2	2	1	2	2	3	7	2	6	2	2	1	3	4	2	1	1	1	1	1	1	1	1	1	0	0	0	0	1	1	1	1	1	1	1	1	0	0	0	0	1
NLA000500134	2	5	1	3	2	3	2	4	3	2	5	3	4	2	4	2	6	2	2	1	3	4	2	3	1	1	1	1	1	1	1	1	1	1	1	1	1	1	1	1	1	1	1	1	1	1	1	1	1
NLA000500136	2	5	3	6	4	6	1	2	4	2	3	4	2	4	7	2	5	3	2	1	3	4	2	3	1	1	1	0	0	0	0	1	1	1	1	1	1	1	1	1	1	1	1	1	1	1	0	0	0
NLA000500141	2	1	2	5	1	3	1	4	3	4	3	3	1	3	7	2	5	2	2	1	3	4	2	3	1	1	1	1	1	1	1	1	1	0	0	0	0	0	0	0	0	0	0	1	1	1	1	1	1
NLA000500142	5	2	4	4	3	4	2	4	6	1	4	1	3	6	6	2	6	4	2	2	3	3	1	3	1	0	0	1	1	1	1	1	1	1	1	1	1	1	1	1	1	1	1	1	1	1	1	1	1
NLA000500143	3	5	2	2	3	3	3	4	4	2	4	2	3	1	5	2	5	2	2	1	3	4	2	3	1	1	1	1	1	1	1	1	0	0	1	1	1	1	1	1	1	1	1	1	1	1	1	1	0
NLA000500149	2	5	4	3	3	3	2	4	3	2	3	2	3	2	5	2	6	2	2	1	3	4	2	3	1	1	1	1	1	1	1	1	1	1	1	1	0	1	1	1	1	1	1	0	1	1	0	1	1
NLA000500150	3	5	3	4	3	3	3	2	4	2	3	2	2	1	6	2	5	2	2	1	3	4	2	3	0	0	0	0	0	0	0	0	0	0	0	0	0	0	0	0	0	0	0	0	0	0	0	0	1
NLA000500152	2	5	2	5	3	3	2	3	3	4	1	3	4	3	5	2	5	2	2	1	3	4	2	3	1	1	1	1	1	1	1	1	1	1	1	1	1	1	1	1	1	1	1	1	1	1	1	1	1
NLA000500153	2	5	3	5	3	3	2	3	3	4	3	3	4	3	7	2	3	2	2	1	3	2	2	2	1	1	1	0	0	0	0	1	1	1	1	1	0	1	1	1	1	1	1	1	1	1	1	1	1
NLA000500157	2	5	4	4	3	3	4	3	3	4	3	3	3	3	5	2	5	2	2	1	3	4	2	3	1	1	1	0	0	0	0	0	0	0	0	0	1	1	1	1	1	0	1	1	1	1	1	1	1
NLA000500160	2	1	4	7	4	4	4	2	4	2	2	4	2	3	5	2	5	3	2	1	3	4	2	3	1	1	1	0	0	0	0	1	1	0	1	1	1	1	1	1	1	1	1	0	0	0	0	0	0
NLA000500161	2	4	2	5	4	5	3	5	6	4	4	2	5	4	6	2	4	2	2	1	3	3	5	3	1	1	1	1	1	1	0	0	0	1	1	1	1	1	1	1	1	1	1	1	1	0	0	0	1
NLA000500162	2	5	4	3	1	3	1	4	3	2	5	2	2	2	5	2	5	2	2	1	3	4	2	3	1	1	1	1	1	1	1	1	1	1	1	1	1	1	1	1	1	1	1	1	1	1	1	1	1
NLA000500166	2	5	4	3	1	4	2	4	3	2	5	2	2	2	5	2	5	2	2	1	3	4	2	3	1	1	1	1	1	1	1	1	1	1	1	1	1	1	1	1	1	1	1	1	1	1	1	1	1
NLA000500167	5	1	2	4	3	4	1	4	4	2	2	1	9	10	4	2	6	2	2	2	3	3	6	3	1	1	0	1	1	1	1	1	1	1	1	1	1	1	1	1	1	1	1	0	0	1	1	1	1
NLA000500168	1	5	1	4	2	3	4	4	2	1	2	2	2	3	8	2	6	2	2	1	3	4	1	5	1	1	1	1	1	1	1	1	1	1	1	1	1	1	1	1	1	1	1	1	0	0	0	0	1
NLA000500171	2	5	4	5	3	3	2	3	3	4	3	3	5	3	7	2	5	2	2	1	3	4	2	2	1	1	1	1	1	1	1	1	1	1	1	1	1	1	1	1	1	1	1	1	0	0	0	0	1
NLA000500173	2	5	3	5	3	3	2	3	3	4	3	3	5	3	7	2	3	2	2	1	3	2	2	3	1	1	1	1	1	1	1	1	1	1	1	1	1	1	1	1	1	1	1	1	1	1	1	1	1
NLA000500183	2	5	1	4	2	3	7	4	2	1	2	2	4	3	8	2	6	2	2	1	3	4	1	5	1	1	1	1	1	1	1	1	1	1	1	1	1	1	1	1	1	1	1	1	0	0	0	0	1
NLA000500185	5	2	2	4	3	4	1	4	4	2	2	1	8	10	7	2	6	3	2	2	3	3	6	3	1	1	0	1	1	1	1	1	1	0	0	0	0	1	1	1	1	1	1	0	0	1	1	1	1
NLA000500186	2	6	3	5	3	3	2	3	3	3	3	3	4	2	7	2	3	2	2	1	3	2	2	3	1	1	1	1	1	1	1	1	1	1	1	1	1	1	1	1	1	1	1	1	1	1	1	1	1
NLA000500187	4	2	3	4	2	5	2	4	7	2	3	1	2	5	6	2	5	3	2	2	3	3	5	3	1	1	1	1	1	1	1	1	1	1	1	1	1	1	1	1	1	1	1	1	1	1	1	1	1
NLA000500189	2	5	4	5	3	3	2	3	3	4	3	3	3	3	5	2	5	2	2	1	3	4	2	3	1	1	1	1	1	1	1	1	1	1	1	1	1	1	1	1	1	1	1	1	1	1	1	1	0
NLA000500190	2	4	2	4	4	5	3	5	6	4	3	3	4	4	6	2	4	1	2	2	3	3	4	3	1	1	1	1	1	1	0	0	0	1	1	1	1	1	1	1	1	1	1	1	1	0	0	0	1
NLA000500192	2	4	4	3	3	4	2	4	3	2	1	2	2	2	5	2	6	2	2	1	3	4	2	3	1	1	1	1	1	1	1	1	1	1	1	1	1	1	1	1	1	1	1	1	1	1	1	1	1
NLA000500194	2	6	3	8	3	4	2	3	3	3	4	8	2	6	6	2	5	2	2	1	3	4	2	3	1	1	1	1	1	1	1	1	1	1	1	1	1	1	1	1	1	1	1	1	1	1	1	1	1
NLA000500195	2	5	3	5	3	3	2	3	3	4	3	3	4	3	7	2	5	2	2	1	3	4	2	3	1	1	1	1	1	1	1	1	1	1	1	1	1	1	1	1	1	1	1	0	0	0	0	0	1
NLA000500196	2	5	3	5	2	3	2	3	3	4	3	2	3	2	7	2	3	2	1	1	3	2	2	3	1	1	1	1	1	0	1	1	1	1	1	1	1	1	1	1	1	1	1	1	1	1	1	1	1
NLA000500198	1	1	2	5	1	3	4	4	3	4	3	3	2	2	7	2	5	2	2	1	3	4	2	3	1	1	1	1	1	1	1	1	1	1	1	1	1	1	1	1	1	1	1	0	0	0	0	0	1
NLA000500201	2	5	3	6	4	6	1	2	4	2	3	4	2	4	7	2	5	3	2	1	3	4	2	3	1	1	1	0	0	0	0	1	1	1	1	1	1	1	1	1	1	1	1	1	1	1	0	0	0
NLA000500206	2	3	4	4	3	2	1	2	2	1	2	2	1	3	5	1	6	2	2	1	3	4	2	3	1	1	1	0	0	0	0	0	0	0	0	0	0	0	0	0	0	0	0	0	0	0	1	1	1
NLA000500209	3	5	2	2	3	3	0	5	4	4	2	1	4	1	5	2	4	2	2	2	2	3	5	3	1	1	0	1	1	1	1	1	0	1	1	1	1	1	1	0	1	1	1	1	1	1	1	1	1
NLA000500213	2	4	1	3	3	3	2	4	3	2	5	2	5	2	4	2	6	2	2	1	3	4	2	3	1	1	1	1	1	1	1	1	1	1	1	1	1	1	1	1	1	1	1	1	1	1	1	1	1
NLA000500218	2	5	3	5	3	3	2	3	3	4	3	3	4	3	6	2	5	2	2	1	1	4	2	3	1	1	1	1	1	1	1	1	1	1	1	1	1	1	1	1	1	1	1	1	1	1	1	1	1
NLA000500219	3	5	3	4	3	3	3	2	4	2	3	2	2	1	6	2	5	2	2	1	3	4	2	3	0	0	0	0	0	0	0	0	0	0	0	0	0	0	0	0	0	0	0	0	0	0	0	0	1
NLA000500220	2	7	2	4	3	4	4	4	2	2	6	2	3	2	5	2	4	2	2	1	3	4	2	3	1	1	1	1	1	1	1	1	1	1	1	1	1	1	1	1	1	1	1	1	0	0	0	0	1
NLA000500221	2	5	1	3	2	3	1	4	2	1	2	2	2	3	4	2	6	2	2	1	3	6	2	3	1	1	0	1	1	1	1	1	1	1	1	1	1	1	1	1	1	1	1	1	0	0	0	0	1
NLA000500222	2	5	1	3	2	3	1	4	2	1	2	2	2	3	4	2	6	2	2	1	3	5	2	3	1	1	0	1	1	1	1	1	1	1	1	1	1	1	1	1	1	1	1	1	0	0	0	0	1
NLA000500224	2	5	6	3	3	3	2	4	3	2	3	2	3	2	3	2	5	2	2	1	3	4	1	3	1	1	1	1	1	1	1	1	1	1	1	1	1	1	1	1	1	1	1	1	1	1	1	1	1
NLA000500225	2	5	1	3	2	3	1	4	2	1	2	2	2	3	4	2	6	2	2	1	3	5	2	3	1	1	0	1	1	1	1	1	1	1	1	1	1	1	1	1	1	1	1	1	0	0	0	0	1
NLA000500226	2	5	5	4	3	3	3	4	2	1	2	3	2	3	?	1	6	2	2	1	3	4	2	3	1	1	1	1	1	1	1	1	1	1	1	1	1	1	1	1	1	1	1	1	0	0	0	0	1
NLA000500228	2	8	4	3	3	4	4	4	2	2	5	2	3	2	3	2	5	2	2	1	2	4	2	3	1	1	1	1	1	1	1	1	1	1	1	1	1	0	0	0	0	0	1	1	0	0	0	0	1
NLA000500230	1	6	3	5	4	5	2	2	4	2	3	4	2	4	8	2	5	3	2	1	3	4	2	3	1	1	1	0	0	0	0	1	1	1	1	1	1	1	1	1	1	1	1	1	1	1	0	0	0
NLA000500231	2	8	1	3	3	5	4	4	4	4	3	2	8	6	8	2	5	3	2	1	1	4	2	3	0	0	0	0	0	0	0	0	0	0	0	0	0	0	0	0	0	0	0	0	0	0	0	0	0
NLA000500234	2	5	4	5	3	3	2	3	3	4	3	2	5	2	6	2	3	2	1	1	3	2	2	3	1	1	1	1	1	1	1	1	1	1	1	1	1	1	1	1	1	1	1	1	1	1	1	1	1
NLA000500236	2	5	1	3	2	3	1	4	2	1	2	2	2	3	4	2	6	2	2	1	3	5	2	3	1	1	0	1	1	1	1	1	1	1	1	1	1	1	1	1	1	1	1	1	0	0	0	0	1
NLA000500238	2	5	3	5	2	3	2	3	3	4	3	3	4	3	8	2	5	2	2	1	3	4	2	2	1	1	1	1	1	1	1	1	1	1	1	1	1	1	1	1	1	1	1	1	1	1	1	1	1
NLA000500239	2	3	5	4	3	2	3	4	2	1	2	0	2	3	6	1	6	2	2	1	3	4	2	3	1	1	1	1	1	1	1	1	1	1	1	1	1	1	1	1	1	1	1	1	0	1	1	1	1
NLA000500241	2	5	1	3	3	3	2	5	3	2	6	2	5	2	5	1	6	2	2	1	3	4	2	3	1	1	1	1	1	1	1	0	0	0	1	1	1	1	1	1	1	1	1	1	1	1	1	1	1
NLA000500243	2	7	3	3	3	5	4	4	4	4	3	2	4	5	8	2	5	3	2	1	3	4	2	3	0	0	0	0	0	0	0	0	0	0	0	0	0	0	0	0	0	0	0	0	0	0	0	0	0
NLA000500244	2	5	1	3	1	3	4	4	2	1	2	2	4	3	8	2	6	2	2	1	2	4	1	5	1	0	1	1	1	1	1	1	1	1	1	1	1	1	1	1	1	1	1	1	0	0	0	0	1
NLA000500245	2	5	5	4	3	2	2	4	2	1	2	2	2	4	5	1	6	2	1	1	3	4	2	3	0	1	1	1	1	1	1	1	1	1	1	1	1	1	1	1	1	1	1	0	0	0	1	0	0
NLA000500250	2	5	5	3	3	3	2	4	3	2	3	2	3	2	3	2	6	2	2	1	3	4	2	3	1	1	1	1	1	1	1	1	1	1	1	1	1	1	1	1	1	1	1	1	1	1	1	1	1
NLA000500252	2	4	1	4	4	2	1	4	3	4	2	3	?	2	2	2	4	2	2	2	3	3	2	2	1	1	1	1	1	1	0	0	0	0	0	0	0	0	0	0	1	1	1	1	0	0	0	0	1
NLA000500253	2	5	2	3	2	4	1	5	4	2	2	2	2	3	3	2	5	2	2	1	3	4	2	3	1	1	1	1	1	1	1	1	1	1	1	1	1	1	1	1	1	1	1	1	0	1	1	1	1
NLA000500255	2	4	8	4	3	3	1	4	2	2	4	2	3	3	8	2	6	2	2	1	3	4	2	3	1	1	1	1	1	1	1	1	1	1	1	1	1	1	1	1	1	1	1	1	0	1	1	1	1
NLA000500256	2	5	2	3	4	3	2	4	2	2	3	2	4	2	4	2	5	2	2	1	3	4	2	3	1	1	1	1	1	1	1	1	1	1	1	1	1	1	1	1	1	1	1	1	1	1	0	1	1
NLA000500257	2	5	2	3	1	3	2	4	3	2	3	2	4	2	5	2	5	2	2	1	3	4	2	3	1	1	1	1	1	1	1	1	1	1	1	1	0	1	1	1	1	1	1	1	1	1	1	1	1
NLA000500259	2	7	3	2	3	5	4	4	5	4	3	2	6	3	8	2	5	2	2	1	3	4	2	3	0	0	0	0	0	0	0	0	0	0	0	0	0	0	0	0	0	0	0	0	0	0	0	0	0
NLA000500265	2	7	4	3	3	4	4	4	1	2	5	2	3	2	5	2	6	2	2	1	3	4	2	3	1	1	1	1	1	1	1	1	1	1	1	1	1	1	1	1	1	1	1	1	0	0	0	0	1
NLA000500267	2	5	3	4	3	3	2	4	3	4	3	3	4	4	4	2	5	2	2	1	3	4	2	3	1	1	1	1	1	1	1	1	1	1	1	1	1	1	1	1	1	0	1	1	1	1	1	1	1
NLA000500269	3	4	1	4	4	2	3	4	4	2	3	3	2	2	3	2	4	2	2	2	4	3	2	3	1	1	1	1	1	1	1	0	0	0	0	0	1	1	1	1	1	1	1	1	1	1	1	1	0
NLA000500273	2	7	3	3	2	5	5	4	3	4	3	3	5	4	2	2	2	3	2	1	3	4	2	3	0	0	0	0	0	0	0	0	0	0	0	0	0	0	0	0	0	0	0	0	0	0	0	0	0
NLA000500280	3	5	2	2	3	3	0	5	4	4	2	1	4	1	5	2	4	2	2	2	2	3	5	3	1	1	0	1	1	1	1	1	0	1	1	1	1	1	1	0	1	1	1	1	1	1	1	1	1
NLA000500282	2	6	1	4	2	3	5	4	2	1	2	2	4	3	8	2	6	2	2	1	3	4	1	5	1	1	1	1	1	1	1	1	1	1	1	1	1	1	1	1	1	1	1	1	0	0	0	0	1
NLA000500284	2	7	1	3	3	5	4	4	4	4	3	2	9	5	8	2	5	3	2	1	1	4	2	3	0	0	0	0	0	0	0	0	0	0	0	0	0	0	0	0	0	0	0	0	0	0	0	0	0
NLA000500289	2	5	3	4	2	3	4	2	2	2	1	2	2	3	7	2	6	2	2	1	3	4	2	1	1	1	1	1	1	1	1	1	0	0	0	1	1	1	1	1	1	1	1	1	0	0	0	0	1
NLA000500310	2	6	3	3	4	5	5	2	4	2	3	4	2	4	8	2	5	3	2	1	3	4	2	3	1	1	1	0	0	0	0	1	1	1	1	1	1	1	1	1	1	1	1	1	1	1	0	0	0
NLA000500311	6	2	3	4	3	6	2	4	5	1	4	1	2	5	7	2	6	2	2	2	3	3	4	3	1	0	0	1	1	1	1	1	1	1	1	1	1	1	1	1	1	1	0	1	0	1	1	1	1
NLA000500312	2	6	1	3	3	3	2	4	4	2	17	2	6	3	5	2	5	2	1	1	3	4	2	3	1	1	1	1	1	1	1	1	1	1	1	1	1	1	1	1	1	1	1	1	1	1	0	0	0
NLA000500316	4	5	2	2	3	3	4	4	4	2	1	2	?	1	8	2	5	2	2	1	2	4	2	3	1	1	1	1	1	1	1	1	1	1	1	1	1	1	1	1	1	1	1	1	1	1	1	1	1
NLA000500317	2	5	1	3	2	3	1	4	2	1	2	2	2	3	4	2	6	2	2	1	3	5	2	3	1	1	0	1	1	1	1	1	1	1	1	1	1	1	1	1	1	1	1	1	0	0	0	0	1
NLA000500318	2	5	3	5	3	3	2	3	3	4	3	3	7	3	5	2	5	2	2	1	3	4	2	3	1	1	1	1	1	1	1	1	1	1	1	1	1	1	1	1	1	1	1	1	1	1	1	0	0
NLA000500319	2	1	4	7	4	4	4	2	4	2	2	4	2	3	5	2	5	3	2	1	3	4	2	3	1	1	1	0	0	0	0	1	1	0	1	1	1	1	1	1	1	1	1	0	0	0	0	0	0
NLA000500322	2	5	3	5	3	3	2	3	3	4	3	3	6	3	7	2	3	2	1	1	3	2	2	3	1	1	1	1	1	1	1	1	1	1	1	1	1	1	1	1	1	1	1	1	1	1	1	1	1
NLA000500323	2	7	3	3	3	5	4	4	4	4	3	?	5	6	8	2	5	3	2	1	3	4	2	3	0	0	0	0	0	0	0	0	0	0	0	0	0	0	0	0	0	0	0	0	0	0	0	0	0
NLA000500324	2	5	3	5	3	3	2	3	3	4	3	2	6	2	7	2	3	2	1	1	3	2	2	3	1	1	1	1	1	1	1	1	1	1	1	1	1	1	1	1	1	1	1	1	1	1	1	1	1
NLA000500333	3	4	3	3	1	3	3	4	4	2	3	2	3	1	9	2	5	2	2	1	3	4	2	3	1	1	1	1	1	1	1	1	0	0	0	0	0	0	0	0	0	0	0	0	0	0	0	0	0
NLA000500334	2	5	3	5	3	3	2	3	3	4	3	2	5	2	7	2	3	2	1	1	3	2	2	3	1	1	1	1	1	1	1	1	1	1	1	1	1	1	1	1	1	1	1	1	1	1	1	1	1
NLA000500335	2	6	2	5	3	4	2	3	3	4	7	3	2	6	7	2	5	2	2	1	3	4	2	2	1	1	1	1	1	1	1	1	1	1	1	1	1	1	1	1	1	1	1	1	1	1	1	1	1
NLA000500339	5	2	2	4	3	4	1	4	4	2	2	1	8	10	7	2	6	3	2	2	3	3	6	3	1	1	0	1	1	1	1	1	1	1	1	1	1	1	1	1	1	1	1	0	0	1	1	1	1
NLA000500340	2	5	4	3	3	3	2	4	2	2	3	2	2	2	5	2	5	2	2	1	3	4	2	3	1	1	1	1	0	1	1	1	1	1	1	1	1	1	1	1	1	1	1	1	1	1	1	1	1
NLA000500343	2	7	3	3	3	5	4	4	4	4	3	2	6	5	8	2	5	3	2	1	3	4	2	3	0	0	0	0	0	0	0	0	0	0	0	0	0	0	0	0	0	0	0	0	0	0	0	0	0
NLA000500345	2	7	3	3	3	5	4	4	4	4	3	2	6	5	8	2	5	3	2	1	3	4	2	3	0	0	0	0	0	0	0	0	0	0	0	0	0	0	0	0	0	0	0	0	0	0	0	0	0
NLA000500347	4	5	3	6	4	5	3	2	4	2	3	4	2	4	7	2	5	3	2	1	3	4	2	3	1	1	1	0	0	0	0	1	1	1	1	1	1	1	1	1	1	1	1	1	1	1	0	0	0
NLA000500348	2	6	3	3	3	5	4	4	4	4	3	4	6	3	7	2	5	2	2	1	3	4	2	3	0	0	0	0	0	0	0	0	0	0	0	0	0	0	0	0	0	0	0	0	0	0	0	0	0
NLA000500349	2	5	3	5	3	3	2	3	3	4	3	3	5	3	7	2	5	2	1	1	3	4	2	3	1	1	1	1	0	1	1	1	1	1	1	1	1	1	1	1	1	1	1	1	1	1	1	1	1
NLA000500350	6	2	2	4	2	5	2	4	7	2	4	1	2	5	6	2	5	3	2	2	3	3	4	3	1	1	1	1	1	1	1	1	1	1	1	1	1	1	1	1	1	1	1	1	1	1	1	1	1
NLA000500357	2	5	4	3	1	3	2	4	3	2	8	2	2	2	5	2	5	2	2	1	3	4	2	3	1	1	1	1	1	1	1	1	0	0	0	1	1	1	1	1	1	1	1	1	1	1	1	1	0
NLA000500358	2	5	3	3	3	5	3	4	4	4	1	3	4	4	8	2	5	3	2	1	3	4	2	3	0	0	0	0	0	0	0	0	0	0	0	0	0	0	0	0	0	0	0	0	0	0	0	0	0
NLA000500359	3	5	3	5	3	3	2	3	3	4	3	3	5	3	6	2	5	2	2	1	3	4	2	3	1	1	1	1	1	1	1	1	0	1	1	1	1	1	1	1	1	1	1	1	1	1	1	1	1
NLA000500362	2	7	3	5	4	5	2	2	4	2	3	1	2	4	8	2	5	3	2	1	3	4	2	3	1	1	1	0	0	0	0	1	1	1	1	1	1	0	0	0	0	0	0	0	0	0	0	0	0
NLA000500363	2	6	3	5	3	3	2	3	3	3	3	3	4	2	7	2	3	2	2	1	3	2	2	3	1	1	1	1	1	1	1	1	1	1	1	1	1	1	1	1	1	1	1	1	1	1	1	1	1
NLA000500365	8	2	2	3	2	6	2	4	6	2	2	1	5	4	7	2	6	2	2	2	3	3	6	3	1	1	1	1	1	1	1	1	1	1	1	1	0	1	1	1	1	1	1	1	1	1	0	0	1
NLA000500369	2	5	3	3	3	5	4	4	4	4	3	2	6	5	8	2	5	3	2	1	3	4	2	3	0	0	0	0	0	0	0	0	0	0	0	0	0	0	0	0	0	0	0	0	0	0	0	0	0
NLA000500370	2	4	1	4	1	3	5	4	2	1	2	2	4	3	11	2	6	2	2	1	2	4	1	5	1	1	1	1	1	1	1	1	1	1	1	1	1	1	1	1	1	1	1	1	0	0	0	0	1
NLA000500374	2	5	2	3	4	3	2	4	3	2	3	2	2	2	5	2	6	2	2	1	3	4	2	3	1	1	1	1	1	1	1	1	1	1	1	1	1	1	1	1	1	1	1	1	1	0	1	1	0
NLA000500376	2	5	3	5	3	3	2	3	3	4	3	3	5	3	3	2	5	2	2	1	3	4	2	3	1	1	1	1	1	1	1	1	1	1	1	1	1	1	1	1	1	1	1	1	1	1	1	1	1
NLA000500377	2	5	4	4	1	3	2	4	1	2	10	2	3	3	8	2	6	2	2	1	3	4	2	3	1	1	1	1	1	1	1	1	1	1	1	1	1	1	1	1	1	1	1	1	0	0	0	0	1
NLA000500387	2	5	3	3	3	4	2	5	4	2	3	2	2	3	8	2	5	2	2	1	3	4	2	3	1	1	1	1	1	1	1	1	1	1	1	1	1	1	1	1	1	1	1	1	1	1	1	1	1
NLA000500392	2	5	1	3	3	2	0	4	3	2	5	2	5	2	5	2	6	2	2	1	3	4	2	3	1	1	1	1	1	1	1	1	1	1	1	1	1	1	1	1	1	1	1	1	1	1	1	1	1
NLA000500394	2	7	3	5	4	5	3	2	4	2	3	4	2	4	9	2	8	2	2	1	3	4	2	3	1	1	1	0	0	0	0	1	1	1	1	1	1	1	1	1	0	0	1	1	1	0	0	0	0
NLA000500395	5	2	2	4	3	4	1	4	4	2	2	1	1	10	8	2	6	3	2	2	3	3	6	3	1	1	0	1	1	1	1	0	0	0	0	0	0	0	0	0	0	0	0	0	0	0	0	0	0
NLA000500396	1	1	2	5	1	3	4	4	3	4	3	3	2	2	7	2	5	2	2	1	3	4	2	3	1	1	1	1	1	1	1	1	1	1	1	1	1	1	1	1	1	1	1	0	0	0	0	0	1
NLA000500397	2	5	4	3	3	5	2	4	2	2	3	2	1	2	6	2	5	2	2	1	3	4	2	3	1	1	1	1	0	1	1	1	1	1	1	1	0	1	1	1	1	1	1	1	1	1	1	0	0
NLA000500398	1	4	3	3	4	3	2	5	3	2	2	2	3	3	6	2	5	2	2	1	3	4	2	3	1	0	0	0	1	1	1	1	1	1	1	1	0	1	1	1	1	1	1	1	1	1	1	1	1
NLA000500399	2	5	6	4	3	3	2	4	2	2	4	2	3	3	8	2	6	2	2	1	3	4	2	3	1	1	1	1	1	1	1	1	1	1	1	1	1	1	1	1	1	1	1	1	0	0	0	0	1
NLA000500401	2	4	1	4	3	3	2	3	3	4	3	3	6	4	8	2	5	2	2	1	3	4	2	3	1	1	1	1	1	1	1	1	1	1	1	0	0	0	0	0	1	1	1	0	0	0	0	0	1
NLA000500403	2	5	1	3	2	3	5	4	1	1	2	2	4	3	8	2	6	2	2	1	3	3	1	5	1	1	1	1	1	1	1	1	1	1	1	1	1	1	1	1	1	1	1	1	0	0	0	0	1
NLA000500405	5	2	2	3	2	5	2	2	7	2	2	1	7	9	5	2	6	2	2	2	3	3	5	3	1	1	1	1	1	1	1	1	1	1	1	1	1	1	1	1	1	1	1	1	1	1	0	1	1
NLA000500408	2	4	2	5	4	5	3	5	6	4	4	3	5	4	6	2	4	2	2	2	3	3	3	3	1	1	1	1	1	1	0	0	0	1	1	1	1	1	1	1	1	1	1	1	1	0	0	0	1
NLA000500410	2	6	3	5	3	2	2	3	3	4	2	1	1	3	7	2	5	2	2	1	1	4	3	3	1	1	1	1	1	1	1	1	1	1	1	1	1	1	1	1	1	0	0	0	0	0	0	0	0
NLA000500413	3	3	2	6	2	4	2	5	6	4	4	3	4	3	4	2	4	2	2	2	3	3	4	3	1	0	1	1	1	1	0	0	0	1	1	1	1	1	1	1	1	1	1	1	1	1	1	1	1
NLA000500416	1	1	2	5	1	3	1	4	3	4	3	3	2	3	8	2	5	2	2	1	3	4	2	3	1	1	1	1	1	1	1	1	1	1	1	1	1	1	1	1	1	1	1	1	1	1	1	1	1
NLA000500417	2	5	3	5	3	3	2	3	3	4	3	3	4	3	7	2	5	2	2	1	3	4	2	3	1	1	1	1	1	1	1	1	1	1	1	1	1	1	1	1	1	0	0	0	0	0	0	0	0
NLA000500418	2	5	4	3	1	3	2	4	3	2	3	2	3	2	5	2	5	2	2	1	3	2	2	3	0	1	1	1	1	1	1	1	1	1	1	1	1	1	1	1	1	1	1	1	1	0	1	1	1
NLA000500419	2	4	2	3	3	5	3	5	6	4	4	3	4	4	3	2	4	2	2	2	3	3	4	3	1	1	1	1	1	1	0	0	0	1	1	1	1	1	1	1	1	1	1	1	1	0	0	0	1
NLA000500420	2	5	1	3	3	3	2	5	3	2	6	2	5	2	5	1	6	2	2	1	3	4	2	3	1	1	1	1	1	1	1	0	0	0	1	1	1	1	1	1	1	1	1	1	1	1	1	1	1
NLA000500421	2	5	3	2	3	3	2	4	3	2	3	2	2	4	7	2	5	2	2	1	3	4	1	2	1	0	1	1	1	1	1	1	1	1	1	1	1	1	1	1	1	1	1	1	1	1	1	1	1
NLA000500426	5	5	3	4	3	3	3	2	4	2	3	2	2	1	6	2	5	2	2	1	3	4	2	3	0	0	0	0	0	0	0	0	0	0	0	0	0	0	0	0	0	0	0	0	0	0	0	0	1
NLA000500428	3	6	4	4	3	3	4	4	2	2	3	2	4	3	6	3	3	2	2	1	3	4	2	3	1	1	1	1	1	1	1	1	1	1	1	1	1	1	1	1	1	1	1	1	0	0	0	0	1
NLA000500429	2	5	3	3	3	5	4	4	4	4	3	2	6	5	8	2	5	3	2	1	3	4	2	3	0	0	0	0	0	0	0	0	0	0	0	0	0	0	0	0	0	0	0	0	0	0	0	0	0
NLA000500431	2	8	1	3	3	5	4	4	4	4	3	2	5	5	8	2	5	3	2	1	1	4	2	3	0	0	0	0	0	0	0	0	0	0	0	0	0	0	0	0	0	0	0	0	0	0	0	0	0
NLA000500432	2	6	1	4	3	2	1	4	3	4	2	3	4	2	8	2	5	2	2	1	3	4	3	3	1	1	1	1	1	1	1	1	1	1	1	1	0	1	1	1	1	1	1	1	1	1	1	1	1
NLA000500433	2	5	3	5	3	3	2	3	3	4	3	3	6	3	4	2	3	2	2	1	3	2	2	3	1	1	1	1	1	1	1	1	1	1	1	1	1	1	1	1	1	1	1	1	1	1	1	1	1
NLA000500434	2	5	2	5	3	3	5	4	3	4	3	3	3	2	6	2	5	2	2	1	3	4	2	3	1	1	1	1	1	1	1	1	1	1	1	1	1	1	1	1	1	0	1	1	1	1	1	1	1
NLA000500436	2	4	4	4	3	2	3	4	2	1	2	2	2	3	5	1	6	2	2	1	3	4	2	3	0	0	0	0	0	0	0	0	0	0	0	0	0	0	0	0	0	0	0	0	0	0	0	0	1
NLA000500437	2	6	3	5	3	3	2	3	3	3	3	3	4	2	7	2	3	2	2	1	3	2	2	3	1	1	1	1	1	1	1	1	1	1	1	1	1	1	1	1	1	1	1	1	1	1	1	1	1
NLA000500440	2	6	3	7	3	4	2	3	3	4	5	3	2	6	7	2	5	2	2	1	3	4	2	2	1	1	1	1	1	1	1	1	1	1	1	1	1	1	1	1	1	1	1	1	1	1	1	1	1
NLA000500441	5	2	2	4	3	4	1	4	4	2	2	1	6	10	7	2	6	3	2	2	3	3	2	3	1	1	0	1	1	1	1	1	1	1	1	1	1	1	1	1	1	1	1	0	0	1	1	1	1
NLA000500443	3	5	2	3	1	4	1	4	3	2	4	2	2	2	4	2	5	2	2	1	3	4	2	3	1	1	1	1	1	1	1	1	1	1	1	1	1	1	1	1	1	1	1	1	1	1	1	1	1
NLA000500445	2	8	2	4	3	4	4	4	2	2	5	2	3	2	5	2	4	2	2	1	3	4	2	3	1	1	1	1	1	1	1	1	1	1	1	1	1	1	1	1	1	1	1	1	0	0	0	0	1
NLA000500447	2	5	3	5	3	3	2	3	3	4	5	3	4	3	7	2	5	2	1	1	3	4	2	3	1	1	1	1	0	1	1	1	1	1	1	1	1	1	1	1	1	1	1	1	1	1	1	1	1
NLA000500448	2	4	1	4	3	3	2	3	3	4	3	3	6	4	8	2	5	2	2	1	3	4	2	3	1	1	1	1	1	1	1	1	1	1	1	0	0	0	0	0	1	1	1	0	0	0	0	0	1
NLA000500450	2	7	3	6	4	5	5	2	4	2	3	4	2	4	8	2	5	3	2	1	3	4	2	3	1	1	1	0	0	0	0	1	1	1	1	1	1	1	1	1	1	1	1	1	1	1	0	0	0
NLA000500451	2	6	4	4	3	3	3	4	2	1	2	3	2	3	5	1	6	2	2	1	3	4	2	3	1	1	1	1	1	1	1	1	1	1	1	1	1	1	1	1	1	1	1	1	0	0	0	0	1
NLA000500454	2	6	3	6	7	5	4	2	4	2	3	4	2	4	8	2	5	3	2	1	3	4	2	1	1	1	1	0	0	0	0	1	1	1	1	1	1	1	1	1	1	1	1	1	1	1	0	0	0
NLA000500455	2	5	3	5	3	3	2	3	1	4	3	3	3	3	7	2	5	2	1	1	3	4	2	3	1	1	1	1	1	1	1	1	1	1	1	1	1	1	1	1	1	1	1	1	1	1	1	1	1
NLA000500458	2	5	1	4	1	3	4	4	2	1	2	2	4	3	4	2	6	2	2	1	2	4	1	5	1	1	0	0	0	0	0	0	1	1	1	1	1	1	1	1	1	1	1	1	0	0	0	0	1
NLA000500459	2	6	3	4	3	2	3	2	2	2	2	2	3	2	7	2	6	2	2	1	3	4	2	3	0	1	1	1	1	1	1	1	1	1	1	1	1	1	1	1	1	1	1	1	0	0	0	0	1
NLA000500462	2	5	4	3	1	3	2	4	3	2	8	2	2	2	5	2	5	2	2	1	3	4	2	3	1	1	1	1	1	1	1	1	0	0	0	1	1	1	1	1	1	1	1	1	1	1	1	1	0
NLA000500482	3	5	2	3	3	2	4	2	3	2	3	2	4	1	9	3	5	2	2	1	3	4	2	3	1	1	1	1	1	1	1	1	0	0	1	1	0	1	1	1	1	1	1	1	1	1	1	1	1
NLA000500483	2	4	1	4	2	3	4	4	2	1	2	2	4	3	8	2	6	2	2	1	3	4	1	5	1	1	1	1	1	1	1	1	1	1	1	1	1	1	1	1	1	1	1	1	0	0	0	0	1
NLA000500484	2	5	6	4	3	3	3	4	2	1	2	3	2	3	7	1	6	2	2	1	3	4	2	3	1	1	1	1	0	1	1	1	1	1	1	1	1	1	1	1	1	1	1	1	0	0	0	0	1
NLA000500485	2	2	3	3	2	3	2	4	3	2	3	2	2	2	5	2	2	2	2	1	3	4	2	3	1	1	1	1	1	1	1	0	0	0	0	0	0	1	1	1	1	1	0	0	0	0	0	0	0
NLA000500487	2	5	4	3	4	3	1	4	2	2	3	2	3	2	5	1	5	2	2	1	4	3	2	3	1	1	1	1	1	1	1	1	1	1	1	1	1	1	1	1	1	1	1	1	1	0	0	0	1
NLA000500490	2	6	1	4	2	3	4	4	1	1	2	2	2	3	8	2	7	2	2	1	3	4	2	3	1	1	0	1	1	1	1	1	1	1	1	1	1	1	1	1	1	1	1	1	0	0	0	0	1
NLA000500493	5	2	3	4	3	6	2	2	6	1	4	1	3	6	6	2	6	2	2	2	3	4	4	3	1	0	0	1	1	1	1	1	1	1	1	1	1	1	1	1	1	1	0	1	0	1	1	1	1
NLA000500494	5	2	2	4	2	6	1	4	7	2	2	1	5	4	7	2	6	2	2	2	3	3	6	3	1	1	1	1	1	1	1	1	1	1	1	1	1	1	1	1	1	1	1	1	1	1	0	0	1
NLA000500497	2	5	3	5	3	3	2	3	3	4	3	3	5	3	6	2	5	2	2	1	3	4	2	3	1	1	1	1	1	1	1	1	1	1	1	1	1	1	1	1	1	1	1	1	1	1	1	1	1
NLA000500498	2	5	3	5	3	3	2	3	3	4	5	3	5	3	7	2	3	2	1	1	3	2	2	3	1	1	1	1	1	1	1	1	1	1	1	1	1	1	1	0	0	0	0	0	0	0	0	0	0
NLA000500499	2	4	4	3	3	3	2	4	3	2	3	0	3	2	5	2	4	2	2	1	3	4	2	3	1	1	1	1	1	1	1	1	1	1	1	1	1	1	1	1	1	1	1	1	1	1	1	1	1
NLA000500500	2	5	2	3	4	2	2	4	2	2	4	2	4	2	2	2	5	2	2	1	3	4	2	3	1	1	1	1	1	1	1	1	1	1	1	1	1	1	1	1	1	1	1	1	1	1	1	1	1
NLA000500501	2	7	3	3	3	5	4	4	3	4	3	2	4	5	8	2	5	3	2	1	3	4	2	3	0	0	0	0	0	0	0	0	0	0	0	0	0	0	0	0	0	0	0	0	0	0	0	0	0
NLA000500502	2	4	4	3	2	2	3	4	3	2	4	2	6	2	5	2	5	2	2	1	3	4	2	3	1	1	1	0	1	1	1	1	1	1	1	1	1	1	1	1	1	1	1	1	1	1	1	1	1
NLA000500505	2	4	4	3	3	3	2	3	3	2	4	2	6	2	5	2	5	2	2	1	3	4	2	3	1	1	1	1	1	1	1	1	1	1	1	1	1	1	1	1	0	0	0	0	0	1	1	1	1
NLA000500512	2	5	3	5	3	3	2	3	3	4	3	3	5	3	5	2	5	2	2	1	3	4	2	3	1	1	1	1	1	1	1	1	1	1	1	1	1	1	1	1	1	1	1	1	1	1	1	1	1
NLA000500516	2	5	3	2	3	3	2	3	3	4	3	3	5	2	6	2	4	2	2	1	3	4	2	3	1	1	1	1	1	1	1	1	1	1	1	1	1	1	1	1	1	1	1	0	0	1	1	1	1
NLA000500517	2	5	3	3	3	3	2	4	2	2	3	2	2	2	6	2	5	2	2	1	3	4	2	3	1	1	1	1	1	1	1	1	1	1	1	1	1	1	1	1	1	1	0	1	1	1	1	1	0
NLA000500520	2	5	3	5	3	2	2	3	3	4	3	3	4	3	6	2	5	2	2	1	3	4	2	3	1	1	1	1	1	1	1	1	1	1	1	1	1	1	1	1	1	1	1	1	1	1	1	1	1
NLA000500521	2	4	6	4	2	3	2	3	3	2	1	3	4	4	4	2	5	2	2	1	3	4	2	3	1	1	1	1	1	1	1	1	1	1	1	1	1	1	1	1	1	1	0	1	1	1	0	0	1
NLA000500523	2	5	4	4	3	2	3	2	2	1	2	2	2	3	6	1	5	2	2	1	3	4	2	3	1	1	1	1	1	1	1	1	1	1	1	1	1	1	1	1	1	1	1	1	0	0	0	0	1
NLA000500524	2	5	3	6	4	5	3	2	4	2	3	4	2	4	7	2	5	3	2	1	3	4	2	3	1	1	1	0	0	0	0	1	1	1	1	1	1	1	1	1	1	1	1	1	1	1	0	0	0
NLA000500525	2	3	5	4	3	3	3	4	2	1	2	3	2	3	7	1	6	2	2	1	3	4	2	3	1	1	1	1	1	1	1	1	1	1	1	1	1	1	1	1	1	1	1	1	0	0	0	0	1
NLA000500530	2	8	3	1	3	5	4	4	4	4	3	4	7	4	8	2	5	3	2	1	3	4	2	3	0	0	0	0	0	0	0	0	0	0	0	0	0	0	0	0	0	0	0	0	0	0	0	0	0
NLA000500531	2	5	1	2	1	3	2	4	3	2	3	2	3	3	5	2	5	2	2	1	3	2	1	3	1	0	1	1	1	0	1	1	1	1	1	1	1	1	1	1	1	1	1	1	1	1	1	1	1
NLA000500533	2	5	4	3	1	3	2	4	2	2	5	0	3	2	5	2	5	2	2	1	3	4	2	3	1	1	1	1	1	1	1	1	1	1	1	1	1	1	1	1	1	1	1	1	1	1	1	1	1
NLA000500537	6	6	2	4	3	3	3	4	2	1	2	3	2	3	8	1	7	2	2	1	3	4	2	3	1	0	0	0	1	1	1	1	1	1	1	1	1	1	1	1	1	1	1	1	0	0	0	0	1
NLA000500538	2	5	3	3	3	5	4	4	4	4	3	2	6	5	8	2	5	3	1	3	2	4	2	3	0	0	0	0	0	0	0	0	0	0	0	0	0	0	0	0	0	0	0	0	0	0	0	0	0
NLA000500542	2	5	2	3	2	3	2	4	2	2	3	2	5	2	5	2	5	2	2	1	3	4	1	3	1	1	1	1	1	1	1	1	1	1	1	1	1	1	1	1	1	1	1	1	1	1	1	1	1
NLA000500543	2	6	3	6	4	5	4	2	4	2	5	3	2	5	9	2	5	3	2	1	3	4	2	3	1	1	1	0	0	0	0	0	1	1	1	1	1	1	1	1	1	1	1	1	1	1	0	0	0
NLA000500544	2	5	2	3	3	5	3	5	4	2	4	2	3	2	6	2	5	2	2	1	3	4	2	3	0	0	0	0	0	0	0	0	0	0	0	0	0	0	0	0	0	0	0	0	0	0	0	0	1
NLA000500548	2	8	2	4	3	4	4	4	2	1	5	2	3	2	5	2	4	2	2	1	3	4	2	3	1	1	1	1	1	1	1	1	1	1	1	1	1	1	1	1	1	1	1	1	0	0	0	0	1
NLA000500549	2	6	3	5	3	3	2	3	3	3	3	3	4	2	7	2	3	2	2	1	3	2	2	3	1	1	1	1	1	1	1	1	1	1	1	1	1	1	1	1	1	1	1	1	1	1	1	1	1
NLA000500550	2	5	5	3	3	2	1	4	2	2	3	2	4	2	2	2	5	2	2	1	2	5	2	3	1	1	1	1	1	1	1	1	1	1	1	1	1	1	1	1	1	1	1	1	1	1	1	1	1
NLA000500552	2	7	3	3	3	5	4	4	4	4	3	2	4	5	8	2	5	3	2	1	3	4	2	3	0	0	0	0	0	0	0	0	0	0	0	0	0	0	0	0	0	0	0	0	0	0	0	0	0
NLA000500554	2	5	7	6	3	2	3	4	2	1	2	2	2	3	6	1	6	2	2	1	3	4	2	3	1	1	1	1	1	1	1	1	1	1	1	1	1	1	1	1	1	1	1	1	0	1	1	0	0
NLA000500557	5	2	3	4	3	5	2	3	9	2	5	1	4	6	6	2	6	3	1	2	3	3	4	3	1	1	1	1	1	1	1	1	1	1	1	1	1	1	1	1	1	1	1	1	1	1	0	0	1
NLA000500562	2	3	4	4	3	3	4	4	2	2	1	2	4	2	5	2	6	2	2	1	3	4	2	1	1	1	1	1	1	1	1	1	0	0	0	1	1	1	1	1	1	1	1	0	0	0	0	0	0
NLA000500563	2	5	4	3	1	3	2	4	3	2	3	2	3	2	5	2	5	2	1	1	3	4	2	3	1	1	1	1	1	1	1	1	1	1	1	1	1	1	1	1	1	1	1	1	1	1	1	1	1
NLA000500567	2	5	4	3	1	3	2	4	3	2	7	2	3	2	4	2	5	2	2	1	3	4	2	3	1	1	1	0	1	1	1	1	1	1	1	1	1	1	1	1	1	1	1	1	1	1	1	1	1
NLA000500568	2	5	3	5	3	3	2	3	3	4	3	3	4	3	5	2	5	2	2	1	3	4	2	2	1	1	1	1	1	1	1	1	1	1	1	1	1	1	1	1	1	0	0	1	1	1	1	1	1
NLA000500570	2	6	1	3	3	3	2	4	3	2	17	2	6	3	5	2	5	2	1	1	3	4	2	3	1	1	1	1	1	1	1	1	1	1	1	1	1	1	1	1	1	1	1	1	1	1	0	0	0
NLA000500571	2	2	3	5	2	3	2	3	4	4	3	3	3	3	6	2	5	2	2	1	3	4	2	3	1	1	1	1	1	1	1	1	1	1	1	1	0	1	1	1	1	1	1	1	1	1	1	1	1
NLA000500575	2	5	1	3	1	4	5	4	2	1	2	2	2	3	7	2	8	2	2	1	2	4	1	5	1	1	1	1	1	1	1	1	1	1	1	1	1	1	1	1	1	1	1	1	0	0	0	0	1
NLA000500576	2	3	4	3	2	3	2	4	2	2	3	2	5	2	7	2	5	2	2	1	3	4	2	3	1	1	1	1	1	1	1	1	1	1	1	1	1	1	1	1	1	1	1	1	1	1	1	1	1
NLA000500577	2	4	2	3	3	3	2	4	3	2	1	2	6	2	5	2	3	2	2	1	3	4	2	3	1	1	1	1	1	1	1	1	1	1	1	1	1	1	1	1	1	0	1	1	1	1	1	1	1
NLA000500578	3	5	2	2	3	3	2	5	3	4	2	1	2	3	4	2	4	2	2	2	3	3	6	3	1	1	0	1	1	1	1	1	0	1	1	1	1	1	1	0	1	1	1	1	1	1	1	1	1
NLA000500580	2	4	1	3	2	3	4	4	2	1	2	2	4	3	?	2	6	2	2	1	3	4	1	6	1	1	1	1	1	1	1	1	1	1	1	1	1	1	1	1	1	1	1	1	0	0	0	0	1
NLA000500581	2	5	4	4	3	2	3	2	2	1	2	2	2	3	5	1	6	2	2	1	3	4	2	3	1	1	1	1	1	1	1	1	1	1	1	1	1	1	0	0	0	0	0	0	0	0	0	0	1
NLA000500598	2	8	3	3	3	5	4	4	4	4	3	2	5	5	8	2	5	3	2	1	3	4	2	3	0	0	0	0	0	0	0	0	0	0	0	0	0	0	0	0	0	0	0	0	0	0	0	0	0
NLA000500599	2	6	3	7	3	5	2	3	3	4	7	3	2	6	7	2	5	2	2	1	3	4	2	2	1	1	1	1	1	1	1	1	1	1	1	1	1	1	1	1	1	1	1	1	1	1	1	1	1
NLA000500600	2	7	2	4	2	3	4	4	2	2	1	2	2	3	5	2	6	2	2	1	3	4	2	1	0	1	1	1	1	1	1	1	0	0	0	1	0	1	1	1	1	1	1	1	0	0	0	0	1
NLA000500604	2	6	2	6	4	4	11	2	3	2	3	4	2	4	8	2	5	3	2	1	3	4	2	3	1	1	1	0	0	0	0	1	1	1	1	1	1	1	1	1	1	1	1	1	1	1	0	0	0
NLA000500605	2	5	3	3	3	4	2	5	4	2	3	2	2	3	4	2	5	2	2	1	3	4	2	3	1	1	1	1	1	1	1	1	1	1	1	1	1	1	1	1	1	1	1	1	1	1	1	1	1
NLA000500607	2	7	4	4	3	4	2	4	2	2	7	2	3	2	3	2	6	2	2	1	3	4	2	3	1	1	1	1	1	1	1	1	1	1	1	1	1	1	1	1	1	1	1	1	0	0	0	0	1
NLA000500609	2	5	3	2	3	3	2	4	3	2	4	2	3	3	7	2	4	2	2	1	3	4	1	3	1	0	1	1	1	1	1	1	1	1	1	0	0	0	0	0	0	0	0	0	0	0	0	1	1
NLA000500610	3	5	4	3	3	3	4	4	3	2	3	2	5	1	9	3	5	2	2	1	3	2	2	3	1	1	1	1	1	1	1	1	0	0	1	1	1	1	1	1	1	1	0	1	1	1	1	1	1
NLA000500613	2	5	3	6	4	4	3	2	4	2	3	4	2	4	7	2	5	3	2	1	3	4	2	3	1	1	1	0	0	0	0	1	1	1	1	1	1	1	1	1	1	1	1	1	1	1	0	0	0
NLA000500615	2	5	5	3	1	3	2	4	2	2	5	2	4	2	3	2	5	3	2	1	3	4	2	3	1	1	1	1	1	1	1	1	1	1	1	1	1	1	1	1	1	1	1	1	1	1	1	1	1
NLA000500616	2	1	2	5	1	3	1	4	3	4	3	3	1	3	7	2	5	2	1	1	3	4	2	3	1	1	1	1	1	1	1	1	1	0	0	0	0	0	0	0	0	0	0	1	1	1	1	1	1
NLA000500617	2	5	4	3	3	3	2	4	2	2	5	2	5	2	5	2	5	1	2	1	3	4	2	3	1	1	1	1	1	1	1	1	1	1	1	1	1	1	1	1	1	1	1	1	1	1	1	1	0
NLA000500618	2	1	2	4	1	3	1	4	3	4	3	3	1	3	7	2	5	2	2	1	3	4	2	3	1	1	1	1	1	1	1	1	1	0	0	0	0	0	0	0	0	0	0	1	1	1	1	1	1
NLA000500620	2	5	3	5	3	2	2	3	3	4	3	3	4	3	6	2	5	2	2	1	3	4	2	3	1	1	1	1	1	1	1	1	1	1	1	1	1	1	1	1	1	1	1	1	1	1	1	1	1
NLA000500621	2	3	2	3	3	3	2	4	2	2	5	2	2	2	5	2	5	2	2	1	1	4	2	3	1	1	1	1	1	1	1	1	1	1	1	1	1	1	1	1	1	1	1	1	1	1	1	1	1
NLA000500622	2	5	3	5	3	3	2	3	2	4	3	3	3	3	5	2	5	2	2	1	3	4	2	3	1	1	1	1	1	1	0	1	1	1	1	1	1	1	1	1	1	1	1	1	1	1	1	1	1
NLA000500625	2	5	3	5	3	3	1	3	3	4	3	3	5	3	4	2	5	2	2	1	3	4	2	3	1	1	1	1	1	1	1	1	1	1	1	1	1	1	1	1	1	1	1	1	1	1	1	1	1
NLA000500626	2	5	3	6	3	5	3	2	4	2	3	4	2	4	4	2	5	3	2	1	3	4	2	3	1	1	1	0	0	0	0	1	1	1	1	1	1	1	1	1	1	1	1	1	0	0	0	0	0
NLA000500627	2	5	4	4	3	3	4	3	3	4	3	3	4	3	8	2	5	2	2	1	3	4	2	3	1	1	1	1	1	1	1	1	1	1	1	1	1	1	1	1	1	0	1	1	1	1	1	1	1
NLA000500629	3	5	2	3	2	2	3	4	4	2	3	2	5	1	8	3	5	2	1	1	3	4	2	2	1	1	1	1	1	1	1	1	0	0	1	1	1	1	1	1	1	1	1	1	1	1	1	1	1
NLA000500630	2	5	5	3	3	3	2	4	3	2	6	2	2	2	5	2	6	2	2	1	3	4	2	3	1	1	1	1	1	1	0	0	0	0	0	0	0	0	0	0	0	0	0	0	0	0	0	0	0
NLA000500631	2	5	5	3	3	3	2	4	3	2	6	2	3	2	5	2	6	2	2	1	3	4	2	3	1	1	1	1	1	1	0	0	0	0	0	0	0	0	0	0	0	0	0	0	0	0	0	0	0
NLA000500635	3	5	2	3	1	4	1	4	3	2	4	2	2	2	4	2	5	2	2	1	3	4	2	3	1	1	1	1	1	1	1	1	1	1	1	1	1	1	1	1	1	1	1	1	1	1	1	1	1
NLA000500636	2	5	1	3	3	3	2	5	3	2	6	2	5	2	5	1	6	2	2	1	3	4	2	3	1	1	1	1	1	1	1	0	0	0	1	1	1	1	1	1	1	1	1	1	1	1	1	1	1
NLA000500637	2	2	8	4	3	4	4	4	2	2	5	2	3	2	5	2	4	2	2	1	3	4	2	3	1	1	1	1	1	1	1	1	1	1	1	1	1	1	1	1	1	1	1	1	0	0	0	0	1
NLA000500638	2	5	4	5	3	3	2	3	3	4	3	3	6	3	7	2	3	2	1	1	3	2	2	3	1	1	1	1	1	1	1	1	1	1	1	1	1	1	1	1	1	1	1	1	1	1	1	1	1
NLA000500639	2	5	5	3	3	3	2	4	3	2	2	2	3	2	5	2	6	2	2	1	3	4	2	4	1	1	1	1	1	1	1	1	1	1	1	1	1	1	1	1	1	1	1	0	1	1	0	1	1
NLA000500640	2	8	3	4	3	5	4	2	4	2	3	4	2	4	7	2	5	3	2	1	3	4	2	3	1	1	1	0	0	0	0	1	1	1	1	1	1	1	1	1	1	1	1	1	1	1	0	0	0
NLA000500641	2	5	1	4	2	3	4	4	2	1	2	2	3	3	8	2	6	2	2	1	3	4	2	3	1	1	0	1	1	1	1	0	0	0	0	0	0	0	1	1	1	1	1	1	0	0	0	0	1
NLA000500642	2	7	2	4	3	4	4	4	2	2	6	2	3	2	5	2	4	2	2	1	3	4	2	3	1	1	1	1	1	1	1	1	1	1	1	1	1	1	1	1	1	1	1	1	0	0	0	0	1
NLA000500643	2	3	3	5	3	3	4	3	3	4	3	3	2	2	4	2	5	2	2	1	3	4	2	3	1	1	1	1	1	1	1	1	1	1	1	1	1	1	1	1	1	0	1	1	1	1	1	1	0
NLA000500644	2	5	3	6	4	4	3	2	4	2	3	4	2	4	7	2	5	3	2	1	3	4	2	3	1	1	1	0	0	0	0	1	1	1	1	1	1	1	1	1	1	1	1	1	1	1	0	0	0
NLA000500645	2	5	3	2	3	3	1	4	3	2	3	2	2	5	7	2	5	2	2	1	3	4	1	2	1	0	0	1	1	1	1	1	1	1	1	1	1	1	1	1	1	1	1	1	1	1	1	1	1
NLA000500646	2	8	4	3	3	4	4	4	2	2	6	2	3	2	5	2	5	2	2	1	2	4	2	3	1	1	1	1	1	1	1	1	1	1	1	1	1	1	1	1	1	1	1	1	0	0	0	0	1
NLA000500648	2	5	3	3	3	5	4	4	4	4	3	?	6	5	6	2	5	3	1	1	3	4	2	3	0	0	0	0	0	0	0	0	0	0	0	0	0	0	0	0	0	0	0	0	0	0	0	0	0
NLA000500652	2	2	1	5	1	3	1	4	3	4	3	3	2	3	8	2	5	2	2	1	3	4	2	3	1	1	1	1	1	1	1	1	1	1	1	1	0	1	1	1	1	1	1	0	1	1	1	1	1
NLA000500657	2	7	3	3	3	5	4	4	4	4	3	2	4	5	8	2	5	3	2	1	3	4	2	3	0	0	0	0	0	0	0	0	0	0	0	0	0	0	0	0	0	0	0	0	0	0	0	0	0
NLA000500659	2	4	1	4	2	3	4	4	2	1	2	2	2	3	?	2	6	2	2	1	3	4	1	5	1	1	1	1	1	1	0	0	1	1	1	1	1	1	1	1	1	1	1	1	0	0	0	0	1
NLA000500660	2	4	1	4	3	3	2	3	3	4	3	3	6	4	8	2	5	2	2	1	3	4	2	3	1	1	1	1	1	1	1	1	1	1	1	0	0	0	0	0	1	1	1	0	0	0	0	0	1
NLA000500661	2	5	5	2	3	4	4	4	2	2	6	2	2	3	6	2	6	2	2	1	3	4	2	3	1	1	1	1	1	1	1	1	1	1	1	1	1	1	1	1	1	1	1	1	0	0	0	0	1
NLA000500668	2	7	3	6	4	4	4	2	4	4	3	3	2	1	4	2	5	3	2	1	3	4	2	3	1	1	1	0	0	0	0	0	1	1	1	1	1	1	1	1	1	1	1	1	1	1	0	0	0
NLA000500669	4	5	4	3	3	2	2	2	4	2	3	2	1	3	7	2	5	2	2	1	3	4	2	3	1	1	1	1	1	1	1	1	1	1	1	1	1	1	1	0	0	0	0	0	0	0	0	0	0
NLA000500672	2	8	2	4	3	4	4	4	2	2	5	2	3	2	5	2	4	2	2	1	3	4	2	3	1	1	1	1	1	1	1	1	1	1	1	1	1	1	1	1	1	1	1	1	0	0	0	0	1
NLA000500675	2	5	3	5	3	5	2	3	3	4	4	2	5	2	7	2	3	2	1	1	3	2	2	3	1	1	1	1	1	1	1	1	1	1	1	1	0	1	1	1	1	1	0	1	1	1	1	1	1
NLA000500676	5	2	1	4	3	4	1	4	4	2	2	1	1	10	8	2	6	3	2	2	3	3	6	3	1	1	0	1	1	1	1	0	0	0	0	0	0	0	0	0	0	0	0	0	0	0	0	0	0
NLA000500677	2	5	4	2	1	3	2	4	3	2	4	2	3	2	3	2	5	2	2	1	3	3	2	3	1	1	1	1	1	1	1	1	1	1	1	1	1	1	1	1	1	1	1	1	1	1	1	1	1
NLA000500678	2	6	3	5	3	3	2	3	3	3	3	3	4	2	7	2	3	2	2	1	3	2	2	3	1	1	1	1	1	1	1	1	1	1	1	1	1	1	1	1	1	1	1	1	1	1	1	1	1
NLA000500680	2	5	3	4	3	3	2	4	2	2	1	2	4	3	4	2	6	2	2	1	3	4	2	1	1	1	1	1	1	1	1	1	0	0	0	1	1	1	1	1	1	1	1	1	0	0	0	0	1
NLA000500687	2	5	3	5	3	3	2	4	3	4	3	3	4	3	6	2	3	2	1	1	3	2	2	3	0	0	0	0	0	0	0	0	0	0	0	0	0	0	0	0	0	0	0	0	0	0	0	0	1
NLA000500689	2	5	1	3	2	3	1	4	2	1	2	2	2	3	4	2	6	2	2	1	3	5	2	3	1	1	0	1	1	1	1	1	1	1	1	1	1	1	1	1	1	1	1	1	0	0	0	0	1
NLA000500691	5	2	3	4	2	5	2	4	9	2	2	1	12	7	6	2	6	1	2	2	3	3	4	3	0	0	0	1	1	1	1	1	1	1	1	1	1	1	1	1	1	1	1	1	1	1	1	1	1
NLA000500692	10	2	2	4	3	4	1	4	4	2	2	1	9	7	5	2	6	3	2	2	3	3	6	3	1	1	0	1	1	1	1	1	1	1	1	1	1	1	1	1	1	1	1	0	0	1	1	1	1
NLA000500693	2	7	3	4	3	5	3	4	4	4	3	3	4	4	8	2	5	3	2	1	3	4	2	3	0	0	0	0	0	0	0	0	0	0	0	0	0	0	0	0	0	0	0	0	0	0	0	0	0
NLA000500695	2	5	1	3	3	3	2	4	3	2	5	2	1	1	4	2	6	2	2	1	3	4	1	3	1	1	1	1	0	0	0	0	0	0	0	0	0	1	1	1	1	1	1	1	1	1	1	1	1
NLA000500696	3	2	4	4	3	4	2	4	6	1	4	1	3	3	6	2	6	3	2	2	3	3	1	3	1	0	0	1	1	1	1	1	1	1	1	1	1	1	1	1	1	1	1	1	1	1	1	1	1
NLA000500699	3	5	3	4	3	3	3	2	4	2	3	2	2	1	6	2	5	2	2	1	3	4	2	3	0	0	0	0	0	0	0	0	0	0	0	0	0	0	0	0	0	0	0	0	0	0	0	0	1
NLA000500700	3	2	4	6	3	3	5	4	3	2	3	2	4	1	8	2	5	2	2	1	3	4	2	3	1	1	1	1	1	1	1	1	1	1	1	1	0	1	0	0	1	1	1	1	1	1	1	1	1
NLA000500701	5	2	2	4	3	4	1	4	4	2	2	1	1	10	8	2	6	3	2	2	3	3	6	3	1	1	0	1	1	1	1	0	0	0	0	0	0	0	0	0	0	0	0	0	0	0	0	0	0
NLA000500706	2	5	4	3	1	3	2	4	3	2	7	2	3	2	4	2	5	2	2	1	3	4	2	3	1	1	1	1	1	1	1	1	1	1	1	1	1	1	1	1	1	1	1	1	1	1	1	1	1
NLA000500707	2	5	4	5	3	3	2	3	3	4	3	1	6	3	7	2	3	2	2	1	3	2	2	2	1	1	1	1	1	1	1	1	1	1	1	1	1	1	1	1	1	1	1	1	1	1	1	1	1
NLA000500709	2	5	2	3	4	2	2	4	2	2	4	2	1	2	2	2	5	2	2	1	3	4	2	3	1	1	1	1	1	1	1	1	1	1	1	1	1	1	1	1	1	1	1	1	1	1	1	1	1
NLA000500713	2	7	3	5	4	5	2	2	4	2	1	1	2	5	5	2	5	3	2	1	3	4	2	3	1	1	1	0	0	0	0	1	1	1	1	1	1	0	0	0	0	0	0	0	0	0	0	0	0
NLA000500715	1	1	2	5	1	3	4	4	3	4	3	3	2	3	6	2	5	2	2	1	3	4	2	3	1	1	1	1	1	1	1	1	1	1	1	1	1	1	1	1	1	1	1	0	0	0	0	0	1
NLA000500717	3	5	2	3	1	4	1	4	3	2	4	2	2	2	4	2	5	2	2	1	3	4	2	3	1	1	1	1	1	1	1	1	1	1	1	1	1	1	1	1	1	1	1	1	1	1	1	1	1
NLA000500718	2	6	3	5	3	3	2	3	3	3	3	3	4	2	7	2	3	2	2	1	3	2	2	3	1	1	1	1	1	1	1	1	1	1	1	1	1	1	1	1	1	1	1	1	1	1	1	1	1
NLA000500721	2	5	4	2	3	3	2	4	3	2	3	2	4	2	5	2	6	2	2	1	3	4	3	3	1	1	1	1	1	1	1	1	1	1	1	1	1	1	1	1	1	1	1	1	1	1	1	1	1
NLA000500723	2	5	3	5	3	3	2	3	4	4	4	3	4	3	7	2	5	2	2	1	3	4	2	3	1	1	1	1	1	1	1	1	1	1	1	1	1	1	1	1	1	1	1	1	1	1	1	1	1
NLA000500726	2	4	1	4	3	3	2	3	3	4	3	3	4	4	8	2	5	2	2	1	3	4	2	3	1	1	1	1	1	1	1	1	1	1	1	0	0	0	0	0	1	1	1	0	0	0	0	0	1
NLA000500728	2	5	3	3	3	5	3	4	4	4	1	3	1	1	8	2	5	3	2	1	3	4	2	3	0	0	0	0	0	0	0	0	0	0	0	0	0	0	0	0	0	0	0	0	0	0	0	0	0
NLA000500730	2	5	3	5	2	3	2	3	3	4	3	3	2	3	5	2	5	2	2	1	3	4	2	3	1	1	1	1	1	1	1	1	1	1	1	1	1	1	1	1	1	1	1	1	1	1	1	1	1
NLA000500731	2	5	5	3	2	3	2	4	2	2	3	2	3	2	5	2	5	2	2	1	3	4	2	3	1	1	1	1	1	1	1	0	0	0	0	0	0	1	1	1	1	1	1	1	1	1	1	1	1
NLA000500733	2	7	3	4	3	5	4	2	4	2	3	4	2	4	7	2	5	3	2	1	3	4	2	3	1	1	1	0	0	0	0	1	1	1	1	1	1	1	1	1	1	1	1	1	1	1	0	0	0
NLA000500734	2	5	3	6	4	5	3	2	4	2	3	4	2	4	7	2	5	3	2	1	3	4	2	3	1	1	1	0	0	0	0	1	1	1	1	1	1	1	1	1	1	1	1	1	1	1	0	0	0
NLA000500735	2	5	1	3	2	3	1	4	2	1	2	2	2	3	4	2	6	2	2	1	3	5	2	3	1	1	0	1	1	1	1	1	0	1	1	1	1	1	1	1	1	1	1	1	0	0	0	0	1
NLA000500737	2	5	6	4	3	3	3	4	2	1	2	3	2	3	7	1	7	2	2	1	3	4	2	3	1	0	0	0	1	1	1	1	1	1	1	1	1	1	1	1	1	1	1	1	0	0	0	0	1
NLA000500740	2	5	3	5	3	3	2	3	3	4	3	3	3	3	5	2	5	2	2	1	3	4	2	3	1	1	1	1	1	1	1	1	1	1	1	1	1	1	1	1	1	1	1	1	1	1	1	1	1
NLA000500742	2	5	1	3	3	3	2	4	3	2	4	2	3	2	3	2	6	2	2	1	3	6	2	3	1	1	1	1	1	1	1	1	1	1	1	1	1	1	1	1	1	1	1	1	1	1	1	1	1
NLA000500743	2	5	1	3	4	3	4	4	2	2	1	2	4	3	3	2	6	2	2	1	3	4	2	1	1	1	1	1	1	1	1	1	0	0	1	1	1	1	1	1	1	1	1	1	1	1	1	1	1
NLA000500744	2	1	2	13	2	3	4	4	3	3	3	3	2	3	8	2	5	2	2	1	3	4	2	3	1	1	1	1	1	1	1	1	1	1	1	1	0	1	1	1	1	1	1	1	1	1	1	1	1
NLA000500746	2	1	4	7	4	4	4	2	4	2	2	4	2	3	5	2	5	3	2	1	3	4	2	3	1	1	1	0	0	0	0	1	1	1	1	1	1	1	1	1	1	1	1	0	0	0	0	0	0
NLA000500747	2	7	4	3	3	5	4	5	4	4	3	2	5	5	8	2	5	3	2	1	3	4	2	3	0	0	0	0	0	0	0	0	0	0	0	0	0	0	0	0	0	0	0	0	0	0	0	0	0
NLA000500751	2	5	2	3	3	3	3	3	4	2	3	2	2	3	7	2	5	2	2	1	3	4	2	3	1	1	1	0	0	0	0	0	0	0	0	0	0	0	0	0	0	0	0	0	0	0	0	0	0
NLA000500756	5	2	2	4	3	5	2	4	6	1	4	1	3	6	3	2	6	2	2	2	3	3	4	3	1	0	0	1	1	1	1	1	1	1	1	1	1	1	1	1	1	1	1	1	1	1	1	1	1
NLA000500759	2	7	3	3	3	5	4	4	4	4	3	2	4	5	8	2	5	3	2	1	3	4	2	3	0	0	0	0	0	0	0	0	0	0	0	0	0	0	0	0	0	0	0	0	0	0	0	0	0
NLA000500760	2	5	3	5	3	3	2	3	3	4	3	3	4	3	5	2	5	2	2	1	4	4	2	3	0	0	0	0	0	0	0	0	0	0	0	0	0	0	0	0	0	0	0	0	0	0	0	0	1
NLA000500761	2	2	3	3	3	4	2	4	3	2	3	2	6	2	4	2	5	2	2	1	3	4	2	3	1	1	1	1	1	1	1	1	1	1	1	1	1	1	1	1	1	1	1	1	1	1	1	1	1
NLA000500762	2	4	1	4	3	3	2	3	3	4	3	3	6	4	8	2	5	2	2	1	3	4	2	3	1	1	1	1	1	1	1	1	1	1	1	0	0	0	0	0	1	1	1	0	0	0	0	0	1
NLA000500763	2	6	3	6	3	4	2	3	3	4	9	3	2	6	6	2	5	2	2	1	3	4	2	2	1	1	1	1	1	1	1	1	1	1	1	1	1	1	1	1	1	1	1	1	1	1	1	1	1
NLA000500766	2	5	3	6	3	3	2	3	3	4	3	3	6	2	3	2	5	2	2	1	3	4	2	3	1	1	1	1	1	1	1	1	1	1	1	1	1	1	1	1	1	1	1	1	1	1	1	1	1
NLA000500767	2	6	3	3	3	5	4	4	4	4	3	2	5	4	7	2	5	3	2	1	3	4	2	3	0	0	0	0	0	0	0	0	0	0	0	0	0	0	0	0	0	0	0	0	0	0	0	0	1
NLA000500768	2	5	6	4	3	2	3	4	2	1	2	3	2	3	7	1	6	2	2	1	3	4	2	3	1	1	1	1	1	1	1	1	1	1	1	1	1	1	1	1	1	1	1	1	0	0	0	0	1
NLA000500770	2	5	3	4	3	3	2	3	3	4	3	1	3	3	7	2	5	2	2	1	3	4	2	3	1	1	1	1	1	1	1	1	1	1	1	1	1	1	1	1	1	1	1	1	1	0	1	1	1
NLA000500771	2	5	4	5	3	3	3	3	3	3	4	3	2	3	7	2	3	2	2	1	3	2	2	3	1	1	1	1	1	1	1	1	1	1	1	1	1	1	1	1	1	1	1	1	1	1	1	1	1
NLA000500773	2	1	2	5	1	3	1	4	3	4	3	3	2	3	10	2	5	2	2	1	3	4	2	3	1	1	1	1	1	1	1	1	1	1	1	1	1	1	1	1	1	1	1	1	1	1	1	1	1
NLA000500774	1	1	2	5	1	3	4	4	3	4	3	3	2	3	7	2	5	2	2	1	3	4	2	3	1	1	0	1	1	1	1	1	1	1	1	1	1	1	1	1	1	1	1	0	0	0	0	0	1
NLA000500775	2	8	2	4	3	4	4	4	2	2	5	2	3	2	5	2	4	2	2	1	3	4	2	3	1	1	1	1	1	1	1	1	1	1	1	1	1	1	1	1	1	1	1	1	1	1	1	1	1
NLA000500776	2	7	3	5	4	5	5	2	4	2	3	5	2	3	8	2	5	3	2	1	3	4	2	3	1	1	1	0	0	0	0	1	1	1	1	1	1	1	1	1	1	1	1	1	1	1	0	0	0
NLA000500777	3	6	4	4	3	3	4	4	2	2	3	2	4	3	6	2	3	2	2	1	3	4	2	3	1	1	1	1	1	1	1	1	1	1	1	1	1	1	1	1	1	1	1	1	0	0	0	0	1
NLA000500783	2	8	3	4	3	5	4	2	4	2	3	4	2	4	7	2	5	3	2	1	3	4	2	3	1	1	1	0	0	0	0	1	1	1	1	1	1	1	1	1	1	1	1	1	1	1	0	0	0
NLA000500784	2	5	3	3	5	3	2	3	3	4	5	3	4	3	7	2	5	2	1	1	3	4	2	3	1	1	1	1	0	1	1	1	1	1	1	1	1	1	1	1	1	1	1	1	1	1	1	1	1
NLA000500785	2	5	2	4	3	3	4	4	2	2	1	2	3	2	5	2	6	2	2	1	3	4	2	1	1	1	1	1	1	1	1	1	0	0	1	1	0	1	1	1	1	1	1	1	0	0	0	0	1
NLA000500788	2	5	4	3	2	3	2	4	3	2	3	2	5	2	5	2	5	2	2	1	3	4	2	1	1	1	1	1	1	1	1	1	1	1	1	1	1	1	1	1	1	1	1	1	1	0	1	1	1
NLA000500790	2	5	3	5	3	3	2	3	3	4	3	3	3	3	5	2	5	2	2	1	3	4	2	3	1	1	1	1	1	1	1	1	1	1	0	0	0	0	1	1	1	1	1	1	1	0	1	1	1
NLA000500792	2	4	7	3	3	3	3	4	2	1	2	3	2	2	7	1	7	2	2	1	3	4	2	3	1	1	1	1	0	0	0	1	1	1	1	1	1	1	1	1	1	1	1	1	0	0	0	0	1
NLA000500793	3	5	3	4	3	3	5	4	4	2	1	2	5	1	6	2	5	2	2	1	3	4	2	3	1	1	1	1	1	1	1	1	1	1	1	1	0	0	0	0	1	1	1	1	1	1	1	1	1
NLA000500795	2	5	3	5	3	2	2	3	3	4	4	1	4	3	7	2	3	2	2	1	3	2	2	3	1	1	1	1	1	1	1	1	1	1	1	1	1	1	1	1	1	1	1	1	1	1	1	1	1
NLA000500797	1	1	2	5	1	3	4	4	3	4	3	3	2	2	7	2	5	2	2	1	3	4	2	3	1	1	1	1	1	1	1	1	1	1	1	1	1	1	1	1	1	1	1	0	0	0	0	0	1
NLA000500799	2	1	2	5	1	3	1	4	3	4	3	3	1	3	7	2	5	2	2	1	3	4	2	3	1	1	1	1	1	1	1	1	1	0	0	0	0	0	0	0	0	0	0	1	1	1	1	1	1
NLA000500800	2	3	3	6	4	5	4	2	4	2	3	4	2	4	8	2	5	3	2	1	3	4	2	1	1	1	1	0	0	0	0	1	1	1	1	1	1	1	1	1	1	1	1	1	1	1	0	0	0
NLA000500801	2	6	4	4	3	3	3	4	2	1	2	3	2	3	5	1	6	2	2	1	3	4	2	3	1	1	1	1	1	1	1	1	1	1	1	1	1	1	1	1	1	1	1	1	0	0	0	0	1
NLA000500802	2	5	3	2	2	3	2	4	3	2	4	2	3	3	3	2	5	2	2	1	3	4	1	3	1	1	1	1	1	1	1	1	1	1	1	1	1	1	1	1	1	1	1	1	1	1	1	1	0
NLA000500803	2	1	4	7	3	4	2	2	4	2	2	4	2	3	5	2	5	3	2	1	3	4	2	3	1	1	1	0	0	0	0	1	1	0	1	1	1	1	1	1	1	1	1	0	0	0	0	0	0
NLA000500807	2	3	3	5	3	3	4	3	3	4	3	3	2	2	2	2	5	2	2	1	2	4	2	3	1	1	1	1	1	1	1	1	1	1	1	1	1	1	1	1	1	0	1	1	1	1	1	1	0
NLA000500808	2	5	4	4	3	3	3	2	2	2	1	2	4	3	4	2	6	2	2	1	3	4	2	1	1	1	1	1	1	1	1	1	0	0	0	1	1	1	1	1	1	1	1	1	0	0	0	0	1
NLA000500812	2	5	3	6	4	6	1	2	4	2	3	4	2	3	4	2	5	3	2	1	3	4	2	3	1	1	1	0	0	0	0	1	1	1	1	1	1	1	1	1	1	1	1	1	1	1	0	0	0
NLA000500817	2	5	2	3	3	5	3	5	4	2	3	2	3	2	4	2	5	2	2	1	3	4	2	3	1	1	1	1	1	1	1	1	1	1	1	1	1	1	1	1	1	1	1	1	0	0	0	0	1
NLA000500824	2	5	2	5	3	3	2	3	3	4	3	2	4	2	3	2	3	2	1	1	3	2	2	3	1	1	1	1	1	1	1	1	1	1	1	1	1	1	1	1	1	1	1	1	1	1	1	1	1
NLA000500825	2	5	3	3	2	4	4	4	4	4	3	2	6	5	8	2	5	3	2	1	1	4	2	3	0	0	0	0	0	0	0	0	0	0	0	0	0	0	0	0	0	0	0	0	0	0	0	0	0
NLA000500826	2	3	3	3	3	6	4	4	4	4	3	2	7	5	8	2	5	3	2	1	3	4	2	3	0	0	0	0	0	0	0	0	0	0	0	0	0	0	0	0	0	0	0	0	0	0	0	0	0
NLA000500829	2	4	5	3	3	5	2	4	4	4	3	?	4	3	8	2	5	2	2	1	4	4	2	3	0	0	0	0	0	0	0	0	0	0	0	0	0	0	0	0	0	0	0	0	0	0	0	0	0
NLA000500833	2	5	3	3	3	4	4	4	4	4	3	2	6	5	8	2	5	3	2	1	3	4	2	2	0	0	0	0	0	0	0	0	0	0	0	0	0	0	0	0	0	0	0	0	0	0	0	0	0
NLA000500835	2	5	2	4	3	3	2	4	2	2	1	2	3	3	2	2	6	2	2	1	3	4	2	1	1	1	1	0	0	1	1	1	0	0	0	1	1	1	1	1	1	1	1	1	0	0	0	0	1
NLA000500837	2	5	6	4	3	3	3	4	1	1	3	3	2	3	6	1	6	2	2	1	3	4	2	3	1	1	1	1	1	1	1	1	1	1	1	1	1	1	1	1	1	1	1	1	0	0	0	0	1
NLA000500840	3	5	3	4	3	3	3	2	4	2	3	2	2	1	6	2	5	2	2	1	3	4	2	3	0	0	0	0	0	0	0	0	0	0	0	0	0	0	0	0	0	0	0	0	0	0	0	0	1
NLA000500841	2	4	2	4	4	5	3	5	6	4	4	3	5	4	6	2	4	2	2	2	3	3	3	3	1	1	1	1	1	1	0	0	0	1	1	1	1	1	1	1	1	1	1	1	1	0	0	0	1
NLA000500842	2	5	3	2	2	3	2	4	3	2	3	2	4	3	8	2	5	2	2	1	4	4	1	3	1	1	1	1	1	1	1	1	1	1	1	1	1	1	1	1	1	1	1	1	1	1	1	1	1
NLA000500845	2	4	3	3	3	3	2	4	4	2	5	2	3	3	8	1	5	2	2	1	3	4	2	3	1	1	1	1	1	1	1	1	1	1	1	1	1	1	1	1	1	1	1	1	1	1	1	1	1
NLA000500847	2	5	3	5	3	3	2	3	3	3	3	3	5	2	8	2	3	2	2	1	3	2	2	3	1	1	1	1	1	1	1	1	1	1	1	0	1	1	1	1	1	1	1	1	1	1	1	1	1
NLA000500848	2	6	3	6	4	5	4	2	4	2	3	5	2	4	4	2	5	3	2	1	3	4	2	3	1	1	1	0	0	0	0	0	0	0	1	1	1	1	1	1	1	1	1	1	1	1	0	0	0
NLA000500849	2	5	4	5	3	3	2	3	3	4	3	3	5	3	7	2	3	2	2	1	3	2	2	3	1	1	1	1	1	1	1	1	1	1	1	1	1	1	1	1	1	1	1	1	0	0	0	0	1
NLA000500850	2	5	4	3	1	3	2	4	3	2	4	2	3	2	3	2	5	2	2	1	3	3	2	3	1	1	1	1	1	1	1	1	1	1	1	1	1	1	1	1	1	1	1	1	1	1	1	1	1
NLA000500851	1	5	1	4	2	3	4	4	2	1	2	2	4	3	8	2	6	2	2	1	3	4	1	5	1	1	1	1	1	1	1	1	1	1	1	1	1	1	1	1	1	1	1	1	0	0	0	0	1
NLA000500852	2	4	6	4	2	3	2	3	3	2	1	3	4	4	4	2	5	2	2	1	3	4	2	3	1	1	1	1	1	1	1	1	1	1	1	1	1	1	1	1	1	1	0	1	1	1	0	0	1
NLA000500853	2	7	3	4	3	5	4	2	4	2	3	4	2	4	7	2	5	3	2	1	3	4	2	3	1	1	1	0	0	0	0	1	1	1	1	1	1	1	1	1	1	1	1	1	1	1	0	0	0
NLA000500854	2	5	5	4	3	3	3	4	3	2	3	2	4	2	3	2	5	2	2	1	3	4	2	3	1	1	1	1	1	1	1	1	1	1	1	1	1	1	1	1	1	1	1	1	1	1	1	1	1
NLA000500858	2	5	3	5	3	3	2	3	3	4	3	3	7	2	7	2	5	2	2	1	3	4	2	3	1	1	1	1	1	1	1	1	1	1	1	1	1	1	1	1	1	1	1	1	1	1	1	1	1
NLA000500859	2	5	3	3	3	4	2	5	4	2	2	2	2	3	7	2	5	2	1	1	3	4	1	3	1	1	1	1	1	1	1	1	1	1	1	1	1	1	1	1	1	1	1	1	1	1	1	1	1
NLA000500864	2	5	4	5	3	3	2	3	3	4	4	2	5	2	8	2	3	2	1	1	3	2	2	3	1	1	1	1	1	1	1	1	1	1	1	1	0	1	1	1	1	1	1	1	1	1	1	1	1
NLA000500865	2	7	3	2	3	5	4	4	5	4	3	2	6	3	8	2	5	2	2	1	3	4	2	3	0	0	0	0	0	0	0	0	0	0	0	0	0	0	0	0	0	0	0	0	0	0	0	0	0
NLA000500866	2	8	3	5	5	5	4	2	4	4	3	4	2	4	3	2	5	3	2	1	3	4	2	3	1	1	1	0	0	0	0	1	1	1	1	1	1	1	1	1	1	1	1	1	1	1	0	0	1
NLA000500870	2	7	3	3	3	4	4	4	4	4	3	2	5	5	8	2	5	3	2	1	3	4	2	3	0	0	0	0	0	0	0	0	0	0	0	0	0	0	0	0	0	0	0	0	0	0	0	0	0
NLA000500872	2	5	3	6	5	5	3	2	4	2	3	4	2	4	7	2	5	3	2	1	3	6	2	3	1	1	1	0	0	0	0	1	1	1	1	1	1	1	1	1	1	1	1	1	1	1	0	0	0
NLA000500875	2	5	1	3	3	3	2	4	3	2	6	2	5	2	5	1	6	2	2	1	3	4	2	3	1	1	1	1	1	1	1	1	0	0	1	1	1	1	1	1	1	1	1	1	1	1	1	1	1
NLA000500876	2	5	3	4	3	3	4	4	1	2	1	2	3	3	7	2	6	2	2	1	3	4	2	1	1	1	1	1	1	1	1	1	0	0	0	1	1	0	0	1	1	1	1	1	0	0	0	0	1
NLA000500877	2	5	2	3	3	4	2	3	3	4	3	2	?	3	6	2	3	2	2	1	3	2	2	3	1	1	1	1	1	1	1	1	1	1	1	1	1	1	1	1	1	1	1	1	1	1	1	1	1
NLA000500878	3	5	4	3	3	3	3	4	2	2	3	2	5	1	3	2	4	2	2	1	3	4	2	3	1	1	1	1	1	1	1	0	0	0	0	0	0	1	1	1	1	1	1	1	1	1	1	1	1
NLA000500879	2	5	6	4	3	2	3	4	2	1	2	3	2	3	7	1	6	2	2	1	3	4	2	3	1	1	1	1	1	1	1	1	1	1	1	1	1	1	1	1	1	1	1	1	0	0	0	0	1
NLA000500880	2	2	3	5	3	3	2	3	3	4	3	3	2	3	7	2	5	2	1	1	3	4	2	3	1	1	1	1	1	1	1	1	1	1	1	1	1	1	1	1	1	1	1	1	1	1	1	1	1
NLA000500885	5	2	3	4	3	4	2	2	9	2	6	1	8	9	4	2	6	1	2	2	3	3	4	3	1	1	1	1	0	0	0	1	1	1	1	1	1	1	1	1	1	1	1	1	1	1	1	1	1
NLA000500886	2	5	3	5	3	3	2	3	3	4	3	3	4	3	7	2	3	2	2	1	3	2	2	2	1	1	1	0	0	0	0	1	1	1	1	1	1	1	1	1	1	1	1	1	1	1	1	1	1
NLA000500887	5	2	2	4	3	4	1	4	4	2	2	1	8	10	7	2	6	3	2	2	3	3	6	3	1	1	0	1	1	1	1	1	1	1	1	1	1	1	1	1	1	1	1	0	0	1	1	1	1
NLA000500888	2	1	4	7	4	4	4	2	4	2	2	4	2	3	6	2	5	3	2	1	3	4	2	2	1	1	1	0	0	0	0	1	1	0	1	1	1	1	1	1	1	1	1	0	0	0	0	0	0
NLA000500889	2	4	4	3	1	3	2	4	2	2	2	2	4	2	4	2	5	1	2	1	3	4	2	3	1	1	1	1	1	1	1	1	1	1	1	1	1	1	1	1	1	1	1	1	1	1	1	1	1
NLA000500890	2	5	1	3	1	3	4	4	2	1	2	2	2	3	6	2	8	2	2	1	2	4	1	5	1	1	1	1	1	1	1	1	1	1	1	1	1	1	1	1	1	1	1	1	0	0	0	0	1
NLA000500892	2	6	3	5	3	3	2	3	3	3	3	3	4	2	7	2	3	2	2	1	3	2	2	3	1	1	1	1	1	1	1	1	1	1	1	1	1	1	1	1	1	1	1	1	1	1	1	1	1
NLA000500894	2	1	2	6	1	2	1	4	3	4	4	3	2	3	8	2	5	2	2	1	3	4	2	3	1	1	1	1	1	1	1	1	1	1	1	1	1	1	1	1	1	1	1	1	1	1	1	1	1
NLA000500896	2	4	4	3	3	3	3	4	3	2	5	2	3	2	?	2	5	2	2	1	3	4	2	3	1	1	1	1	1	1	1	1	1	1	1	1	1	1	1	1	1	1	1	1	1	1	1	1	1
NLA000500898	2	7	3	3	3	4	4	4	3	4	3	4	7	3	7	2	5	3	2	1	3	4	2	3	0	0	0	0	0	0	0	0	0	0	0	0	0	0	0	0	0	0	0	0	0	0	0	0	0
NLA000500905	2	5	1	3	3	3	2	5	3	2	6	2	5	2	5	1	6	2	2	1	3	4	2	3	1	1	1	1	1	1	1	0	0	0	1	1	1	1	1	1	1	1	1	1	1	1	1	1	1
NLA000500906	2	4	1	4	3	3	2	3	3	4	3	3	6	4	8	2	5	2	2	1	3	4	2	3	1	1	1	1	1	1	1	1	1	1	1	0	0	0	0	0	1	1	1	0	0	0	0	0	1
NLA000500907	2	4	1	4	3	3	2	3	3	4	3	3	6	4	8	2	5	2	2	1	3	4	2	3	1	1	1	1	1	1	1	1	1	1	1	0	0	0	0	0	1	1	1	0	0	0	0	0	1
NLA000500908	2	5	3	5	3	3	2	3	3	4	3	3	5	3	7	2	5	2	2	1	3	4	2	3	1	1	1	1	1	1	1	1	1	1	1	1	1	1	1	1	1	1	1	1	1	1	1	1	1
NLA000500909	3	5	3	5	3	3	2	3	3	4	3	3	5	3	6	2	5	2	2	1	3	4	2	3	1	1	1	1	1	1	1	1	1	1	1	1	1	1	1	1	1	1	1	1	1	1	1	1	1
NLA000500912	2	6	1	5	2	3	1	4	2	1	2	2	3	3	8	1	6	1	2	1	3	4	2	3	1	1	0	1	1	1	1	1	1	1	1	1	1	1	1	1	1	1	1	1	0	0	0	0	1
NLA000500914	2	7	2	6	4	4	4	2	4	4	4	4	2	4	3	2	5	2	2	1	3	4	2	3	1	1	1	0	0	0	0	1	1	1	1	1	1	1	1	1	1	1	1	1	1	1	0	0	0
NLA000500918	7	2	3	4	2	5	2	4	6	2	4	1	2	5	4	2	3	3	2	2	3	3	4	3	1	1	1	1	1	1	1	1	1	1	1	1	1	1	1	1	1	1	1	1	1	1	1	1	1
NLA000500919	2	5	4	4	3	3	2	4	3	2	3	2	1	2	3	2	6	2	2	1	3	4	2	3	1	1	1	1	1	1	1	0	0	1	1	1	1	1	1	1	1	1	1	1	1	1	1	1	1
NLA000500920	2	5	4	4	3	3	4	3	3	4	3	3	3	3	5	2	5	2	2	1	3	4	2	3	1	1	1	0	0	0	0	0	0	0	0	0	1	1	1	1	1	0	1	1	1	1	1	1	1
NLA000500922	4	2	4	4	3	4	2	4	6	1	4	1	3	5	6	2	6	4	2	2	3	3	1	3	1	0	0	1	1	1	1	1	1	1	1	1	1	1	1	1	1	1	1	1	1	1	1	1	1
NLA000500924	2	1	4	7	4	2	4	2	4	2	2	4	2	3	5	2	5	3	1	1	3	4	2	3	1	1	1	0	0	0	0	1	1	0	1	1	1	1	1	1	1	1	1	0	0	0	0	0	0
NLA000500926	2	5	1	3	2	3	1	4	2	1	2	2	2	3	4	2	6	2	2	1	3	5	2	3	1	1	0	1	1	1	1	1	1	1	1	1	1	1	1	1	1	1	1	1	0	0	0	0	1
NLA000500928	2	6	2	4	3	4	4	4	2	2	3	2	3	2	6	2	7	2	2	1	3	4	2	3	1	1	1	1	1	1	1	1	1	1	1	1	1	1	1	1	1	1	1	1	0	0	0	0	1
NLA000500929	2	5	3	3	3	3	2	4	3	2	3	2	3	2	5	2	6	2	2	1	3	4	2	3	1	1	1	1	1	1	1	1	1	1	1	1	1	1	1	1	1	1	1	1	1	1	1	1	1
NLA000500932	2	6	5	4	3	2	4	4	2	2	3	2	5	3	4	2	4	2	2	1	3	4	2	3	1	1	1	1	1	1	1	1	1	1	1	1	1	1	1	1	1	1	1	1	0	0	0	0	1
NLA000500933	2	4	1	4	1	3	4	4	2	1	2	2	5	3	7	2	6	2	2	1	2	2	1	5	1	0	1	1	1	1	1	1	1	1	1	0	0	1	1	1	1	1	0	0	0	0	0	0	0
NLA000500934	2	5	3	2	3	3	1	4	3	2	2	2	?	3	6	2	5	2	2	1	3	4	1	3	1	1	1	1	1	1	1	1	1	1	1	1	0	1	1	1	1	1	1	1	1	1	1	1	1
NLA000500935	2	5	3	4	3	4	2	3	2	2	3	3	5	6	5	2	5	2	2	1	3	4	2	3	1	1	1	1	1	1	1	1	1	1	1	1	1	1	1	1	1	1	1	1	1	1	1	1	1
NLA000500937	2	5	1	3	3	3	2	5	3	2	6	2	5	2	5	1	6	2	2	1	3	4	2	3	1	1	1	1	1	1	1	0	0	0	1	1	1	1	1	1	1	1	1	1	1	1	1	1	1
NLA000500938	5	2	4	4	3	4	2	4	5	1	4	1	3	6	6	2	6	3	2	2	3	3	1	3	1	0	0	1	1	1	1	1	1	1	1	1	1	1	1	1	1	1	1	1	1	1	1	1	0
NLA000500939	2	5	4	4	3	2	2	4	2	1	2	2	2	3	7	1	6	2	2	1	3	4	2	3	1	1	1	1	1	1	1	1	0	1	1	1	1	1	1	1	1	1	1	1	0	0	0	0	1
NLA000500943	2	5	3	3	3	4	2	5	4	2	3	2	2	3	8	2	5	2	2	1	3	4	2	3	1	1	1	1	1	1	1	1	1	1	1	1	1	1	1	1	1	1	1	1	1	1	1	1	1
NLA000500945	2	7	3	8	2	4	4	4	5	2	1	1	10	4	6	2	5	3	2	1	3	5	2	3	1	1	1	1	1	1	1	1	1	1	1	1	1	1	1	1	1	1	1	1	1	1	1	1	1
NLA000500946	2	5	1	3	2	3	1	4	2	1	2	2	2	3	4	2	6	2	2	1	3	5	2	3	1	1	0	1	1	1	1	1	1	1	1	1	1	1	1	1	1	1	1	1	0	0	0	0	1
NLA000500948	5	2	3	4	3	5	2	2	9	2	5	1	6	10	4	2	6	1	2	2	3	3	4	3	1	1	1	1	1	1	1	1	1	1	1	1	1	1	1	1	1	1	1	1	1	1	1	1	1
NLA000500950	6	2	2	4	2	5	2	4	7	2	4	1	2	5	6	2	5	3	2	2	3	3	4	3	1	1	1	1	1	1	1	1	1	1	1	1	1	1	1	1	1	1	1	1	1	1	1	1	1
NLA000500951	2	5	1	3	2	3	1	4	2	1	2	2	2	3	4	2	6	2	2	1	3	5	2	3	1	1	0	1	1	1	1	1	1	1	1	1	1	1	1	1	1	1	1	1	0	0	0	0	1
NLA000500952	2	5	3	3	3	4	2	5	4	2	3	2	2	3	8	2	5	2	2	1	3	4	2	3	1	1	1	1	1	1	1	1	1	1	1	1	1	1	1	1	1	1	1	1	1	1	1	1	1
NLA000500954	3	5	1	4	2	3	4	4	2	1	2	2	4	3	8	2	6	2	2	1	3	4	1	3	1	1	1	1	1	1	1	1	1	1	1	1	1	1	1	1	1	1	1	1	0	0	0	0	1
NLA000500956	2	5	3	6	3	3	2	3	3	4	3	3	4	2	6	2	5	2	2	1	3	4	2	3	1	1	1	1	1	1	1	1	1	1	1	1	1	1	1	1	1	1	1	1	1	1	1	1	1
NLA000500958	2	6	1	4	3	3	4	4	2	2	2	2	3	2	5	2	6	2	1	1	3	4	2	3	1	1	1	1	1	1	1	1	1	1	1	1	1	1	0	1	1	1	1	1	0	0	0	0	1
NLA000500961	3	2	2	2	3	3	2	3	6	4	2	1	2	2	5	2	4	2	2	2	3	3	4	3	1	0	0	0	1	1	1	1	0	1	1	1	1	1	1	0	1	1	1	1	0	1	1	1	1
NLA000500962	2	4	4	3	3	3	3	4	3	2	5	2	3	2	1	2	5	2	2	1	3	4	2	3	1	1	1	1	1	1	1	1	1	1	1	1	1	1	1	1	1	1	1	1	1	1	1	1	1
NLA000500963	2	1	4	7	4	4	4	2	4	2	2	4	2	3	5	2	5	3	2	1	3	4	2	3	1	1	1	0	0	0	0	1	1	0	1	1	1	1	1	1	1	1	1	0	0	0	0	0	0
NLA000500968	2	4	4	3	1	3	2	2	3	2	5	2	3	2	5	2	4	2	3	1	3	4	2	3	1	1	1	1	1	1	1	1	1	1	1	1	1	1	1	1	1	1	1	1	1	1	1	1	1
NLA000500970	2	5	3	5	2	3	1	3	3	4	3	3	6	3	7	2	3	2	2	1	3	2	2	3	0	0	0	0	0	0	0	0	0	0	0	0	0	0	0	0	0	0	0	0	0	0	0	0	1
NLA000500975	2	5	7	4	3	2	3	4	2	1	2	2	2	3	5	1	6	2	2	1	3	4	2	3	1	1	1	1	1	1	0	1	1	1	1	1	1	1	1	1	1	1	1	1	0	0	1	0	0
NLA000500976	2	5	3	4	2	3	2	3	3	4	3	3	6	3	7	2	5	2	2	1	3	4	2	3	1	1	1	1	1	1	1	1	1	1	1	1	1	1	1	1	1	1	1	1	1	1	1	1	1
NLA000500977	2	4	6	4	3	3	3	4	2	1	3	3	2	3	9	1	6	2	2	1	3	4	2	3	1	1	1	1	1	1	1	1	1	1	1	1	1	1	1	1	1	1	1	1	0	0	0	0	1
NLA000500978	2	5	4	5	3	3	2	3	3	4	3	3	6	3	7	2	3	2	1	1	3	2	2	3	1	1	1	1	1	1	1	1	1	1	1	1	1	1	1	1	1	1	1	1	1	1	1	1	1
NLA000500979	2	7	3	7	5	4	3	2	?	4	4	4	?	4	8	2	5	3	2	1	4	4	2	3	1	1	1	0	0	0	0	1	1	1	1	1	1	1	1	1	1	1	1	1	1	1	0	0	0
NLA000500980	2	7	3	6	3	3	2	3	3	4	3	1	6	3	6	2	5	2	2	1	3	4	2	3	1	1	1	1	1	1	1	1	1	1	1	1	1	1	1	1	1	1	1	1	1	1	1	1	1
NLA000500981	3	4	2	2	3	3	0	5	5	4	2	1	4	1	5	2	4	2	2	2	2	3	4	3	1	1	0	1	1	1	1	1	0	1	1	1	1	1	1	0	1	1	1	1	1	1	1	1	1
NLA000500982	2	5	3	5	3	3	3	3	3	2	3	3	4	2	7	2	5	2	2	1	3	4	2	3	1	1	1	1	1	1	0	0	0	0	0	0	0	0	0	0	0	0	0	0	0	0	0	0	1
NLA000500983	2	5	1	4	1	3	5	3	2	1	2	2	3	3	8	2	6	2	1	1	2	4	1	5	0	0	0	1	1	1	1	1	1	1	1	1	1	1	1	1	1	1	1	1	0	0	0	0	1
NLA000500996	2	7	3	3	3	5	3	4	4	4	3	2	4	5	8	2	5	3	2	1	3	4	2	4	0	0	0	0	0	0	0	0	0	0	0	0	0	0	0	0	0	0	0	0	0	0	0	0	0
NLA000500998	2	5	3	6	4	5	3	2	6	2	5	4	2	4	7	2	5	3	2	1	3	3	2	3	1	1	1	0	0	0	0	1	1	1	1	1	1	1	1	1	1	1	1	1	1	1	0	0	0
NLA000500999	2	4	2	3	4	3	2	3	2	2	3	2	3	2	5	2	5	2	2	1	2	4	2	3	1	1	1	1	1	1	1	1	1	1	1	1	1	1	1	1	1	1	1	1	1	1	1	1	1
NLA000501004	2	5	3	5	2	3	2	3	3	4	3	3	6	3	6	2	5	2	2	1	3	4	2	3	1	1	1	1	1	1	1	1	1	1	1	1	1	1	1	1	1	1	1	1	1	1	1	1	1
NLA000501006	2	5	5	3	1	3	2	4	2	2	5	2	4	2	3	2	5	3	2	1	3	4	2	3	1	1	1	1	1	1	1	1	1	1	1	1	1	1	1	1	1	1	1	1	1	1	1	1	1
NLA000501007	2	6	1	5	2	3	1	4	2	1	2	2	3	3	8	1	6	1	2	1	3	4	2	3	1	1	0	1	1	1	1	1	1	1	1	1	1	1	1	1	1	1	1	1	0	0	0	0	1
NLA000501011	2	8	3	4	3	5	4	2	4	2	3	4	2	4	7	2	5	3	2	1	3	4	2	3	1	1	1	0	0	0	0	1	1	1	1	1	1	1	1	1	1	1	1	1	1	1	0	0	0
NLA000501014	2	6	4	3	3	3	3	2	3	2	1	1	4	2	1	2	5	2	2	1	3	4	2	3	1	1	1	1	1	1	1	1	1	1	1	1	1	1	0	0	1	1	1	1	1	1	1	1	1
NLA000501015	2	5	1	3	2	3	1	4	2	1	2	2	2	3	4	2	6	2	2	1	3	5	2	3	1	1	0	1	1	1	1	1	1	1	1	1	1	1	1	1	1	1	1	1	0	0	0	0	1
NLA000501016	2	8	4	4	3	4	4	5	2	2	8	2	3	2	5	2	5	2	2	1	2	4	2	3	1	1	1	1	1	1	1	1	1	1	1	1	1	1	1	1	1	1	1	1	0	0	0	0	1
NLA000501049	2	4	3	2	3	3	2	4	3	2	3	2	2	5	7	2	5	2	2	1	3	4	1	2	1	0	1	1	1	1	1	1	1	1	1	1	1	1	1	1	1	1	1	1	1	1	1	1	1
NLA000501053	2	5	1	4	3	3	2	4	4	2	?	2	6	3	5	2	5	2	1	1	3	4	2	3	1	1	1	1	1	1	1	1	1	1	1	1	1	1	1	1	1	1	1	1	1	1	0	0	0
NLA000501055	2	5	3	5	3	3	2	3	3	4	3	2	7	2	7	2	3	2	1	1	3	2	2	3	1	1	1	1	1	1	1	1	1	1	1	1	1	1	1	1	1	1	1	1	1	1	1	1	1
NLA000501056	2	5	3	5	3	3	2	3	3	4	3	2	7	2	7	2	3	2	1	1	3	2	2	3	1	1	1	1	1	1	1	1	1	1	1	1	1	1	1	1	1	1	1	1	1	1	1	1	1
NLA000501058	2	4	1	2	3	3	2	4	3	2	5	3	3	2	5	2	6	2	2	1	3	4	2	3	1	1	1	1	1	1	1	1	1	1	1	1	1	1	1	1	1	1	1	1	1	1	1	1	1
NLA000501061	2	4	2	2	3	3	2	4	3	2	3	2	2	2	4	2	6	2	2	1	3	4	2	3	1	1	1	1	1	1	1	1	1	1	1	1	1	1	1	1	1	1	1	1	1	1	1	1	1
NLA000501062	2	4	1	3	2	3	4	4	2	1	1	2	2	3	7	2	6	2	2	1	3	4	1	2	1	1	1	1	1	1	1	1	1	1	1	1	1	1	1	1	1	1	1	1	0	0	0	0	1
NLA000501063	4	3	3	2	3	3	2	4	3	2	3	2	3	3	8	2	4	2	2	1	2	4	1	3	1	1	1	1	1	1	1	1	1	1	1	1	1	1	1	1	1	1	1	1	1	1	1	1	0
NLA000501065	2	5	3	6	3	3	2	3	3	4	3	3	6	2	3	2	5	2	2	1	3	4	2	3	1	1	1	1	1	1	1	1	1	1	1	1	1	1	1	1	1	1	1	1	1	1	1	1	1
NLA000501066	2	5	6	3	3	3	3	4	1	2	3	2	3	3	4	2	6	2	2	1	3	4	2	1	1	1	1	1	1	1	1	1	1	1	1	1	1	1	1	1	1	1	1	1	0	0	0	0	1
NLA000501067	2	5	3	4	3	3	2	3	3	4	3	1	3	3	7	2	5	2	2	1	3	4	2	3	1	1	1	1	1	1	1	1	1	1	1	1	1	1	1	1	1	1	1	1	1	0	0	0	1
NLA000501072	2	5	4	2	1	4	2	4	3	2	4	2	3	2	6	2	5	2	2	1	3	4	2	3	1	1	1	1	1	1	1	1	1	1	1	1	1	1	1	1	1	1	1	1	1	1	1	1	1
NLA000501075	2	4	3	4	3	3	4	4	2	2	1	2	2	3	5	2	6	2	2	1	3	4	2	1	1	1	1	1	1	1	1	1	0	0	0	1	0	1	1	1	1	1	1	1	0	0	0	0	1
NLA000501076	2	7	3	3	3	4	4	4	4	4	3	2	5	5	8	2	5	3	2	1	3	4	2	3	0	0	0	0	0	0	0	0	0	0	0	0	0	0	0	0	0	0	0	0	0	0	0	0	0
NLA000501077	4	5	3	5	3	3	2	3	3	4	3	3	4	3	4	2	3	2	2	1	3	2	2	3	1	1	1	1	1	1	1	1	1	1	1	1	1	1	1	1	1	1	1	1	1	1	1	1	1
NLA000501078	2	7	3	4	4	5	5	2	4	2	3	2	2	6	8	2	5	3	2	1	3	4	2	3	0	0	0	0	0	0	0	0	0	0	0	0	0	0	0	0	0	0	0	0	0	0	0	0	0
NLA000501083	2	5	5	3	3	3	2	4	3	2	6	2	3	2	5	2	6	2	2	1	3	4	2	3	1	1	1	1	1	1	0	0	0	0	0	0	0	0	0	0	0	0	0	0	0	0	0	0	0
NLA000501084	2	5	1	3	2	3	1	4	2	1	2	2	2	3	4	2	6	2	2	1	3	5	2	3	1	1	0	1	1	1	1	1	1	1	1	1	1	1	1	1	1	1	1	1	0	0	0	0	1
NLA000501090	2	5	5	4	3	3	3	4	2	1	2	3	2	3	7	1	6	2	2	1	3	4	2	3	1	1	1	1	1	1	1	1	1	1	1	1	1	1	1	1	1	1	1	1	0	0	0	0	1
NLA000501091	2	5	5	4	2	3	3	4	2	1	2	3	2	1	7	1	4	2	2	1	3	4	2	3	1	1	1	1	1	1	1	1	1	1	1	1	1	1	1	1	1	1	1	1	0	0	0	0	1
NLA000501092	3	3	1	4	4	2	4	4	7	4	4	3	?	2	5	2	4	2	2	1	4	3	2	3	1	1	1	1	1	1	1	1	0	1	1	1	1	1	1	1	1	1	1	1	1	1	1	1	1
NLA000501094	2	5	1	3	2	3	1	4	2	1	2	2	2	3	4	2	6	2	2	1	3	5	2	3	1	1	0	1	1	1	1	1	1	1	1	1	1	1	1	1	1	1	1	1	0	0	0	0	1
NLA000501097	2	3	4	4	3	3	4	4	2	2	1	2	4	3	7	2	6	2	2	1	3	4	2	1	1	1	1	1	1	1	1	1	0	0	0	1	1	1	1	1	1	1	1	1	0	0	0	0	1
NLA000501101	2	5	4	5	3	3	2	3	3	4	3	3	5	3	7	2	5	2	2	1	3	4	2	3	1	0	1	1	1	1	1	1	1	1	1	1	1	1	1	1	1	1	1	1	1	1	1	1	1
NLA000501102	2	4	5	3	3	3	4	4	2	2	4	3	3	3	6	2	6	2	2	1	3	4	3	3	1	1	1	1	1	1	1	1	1	1	1	1	1	1	1	1	1	1	1	1	0	1	1	1	1
NLA000501107	2	5	3	3	2	3	2	4	3	2	3	2	2	2	5	2	2	2	2	1	3	2	2	3	1	1	1	1	1	1	1	0	0	0	0	0	0	1	1	1	1	1	1	1	0	0	0	0	0
NLA000501109	2	3	4	3	1	3	2	2	2	2	5	2	4	2	5	2	5	2	2	1	3	4	2	3	1	1	1	1	1	1	1	1	1	1	1	1	1	1	1	1	1	1	1	1	1	1	1	1	1
NLA000501114	2	5	3	6	4	5	3	2	4	2	3	4	2	4	7	2	5	3	2	1	3	4	2	3	1	1	1	0	0	0	0	1	1	1	1	1	1	1	1	1	1	1	1	1	1	1	0	0	0
NLA000501119	2	5	1	2	3	3	2	4	3	2	3	2	2	3	8	2	5	1	2	1	3	4	1	3	1	1	1	1	1	1	1	1	1	1	1	1	1	1	1	1	1	1	1	1	1	1	1	1	1
NLA000501120	2	8	2	4	3	4	4	4	2	2	5	2	3	2	5	2	4	2	2	1	3	4	2	3	1	1	1	1	1	1	1	1	1	1	1	1	1	1	1	1	1	1	1	1	0	0	0	0	1
NLA000501121	3	2	2	2	3	3	2	3	6	4	2	1	2	2	5	2	4	2	2	2	3	3	4	3	1	1	0	1	1	1	1	1	0	1	1	1	1	1	1	0	1	1	1	1	0	1	1	1	1
NLA000501124	2	5	3	5	3	3	2	4	3	4	3	3	5	3	7	2	3	2	1	1	3	2	2	3	1	1	1	1	1	1	1	1	1	1	1	1	1	1	1	1	1	1	1	1	1	1	1	1	1
NLA000501125	2	7	3	5	4	5	5	2	?	2	3	4	?	4	8	2	5	3	2	1	3	4	2	3	1	1	1	0	0	0	0	1	1	1	1	1	1	1	1	1	1	1	1	1	1	1	0	0	0
NLA000501128	2	7	4	4	3	4	4	4	2	2	6	2	3	2	5	1	5	2	2	1	2	4	2	3	1	1	1	1	1	1	1	1	1	1	1	1	1	1	1	1	1	1	1	1	0	0	0	0	1
NLA000501130	5	2	3	4	3	6	2	4	6	1	6	1	3	6	6	2	6	3	2	2	3	3	1	3	1	0	0	1	1	1	1	1	1	1	1	1	1	1	1	1	1	1	1	1	1	0	0	0	0
NLA000501131	1	1	2	5	1	3	4	4	3	4	3	3	2	2	7	2	5	2	2	1	3	4	2	3	1	1	1	1	1	1	1	1	1	1	1	1	1	1	1	1	1	1	1	0	0	0	0	0	1
NLA000501133	2	5	3	5	3	2	2	3	3	4	2	3	4	3	6	2	5	2	2	1	3	4	2	3	1	1	1	1	1	1	1	1	1	1	1	1	1	1	1	1	1	1	1	1	1	1	1	1	1
NLA000501134	2	5	3	5	3	2	2	3	3	4	3	3	5	3	7	2	3	2	2	1	3	2	2	3	1	1	1	1	1	1	1	1	1	1	1	1	1	1	1	1	1	1	1	1	1	1	1	1	1
NLA000501135	2	1	2	7	2	2	3	4	3	4	3	3	2	3	8	2	5	2	2	1	3	4	2	3	1	1	1	1	1	1	1	1	1	1	1	1	1	1	1	1	1	1	1	1	1	1	1	1	1
NLA000501136	2	5	3	5	3	3	2	4	3	4	3	3	4	3	6	2	3	2	1	1	3	2	2	3	0	0	0	0	0	0	0	0	0	0	0	0	0	0	0	0	0	0	0	0	0	0	0	0	1
NLA000501137	3	4	5	3	3	3	3	4	3	2	3	2	4	1	7	3	5	2	2	1	4	4	2	2	1	1	1	0	1	1	1	1	0	0	1	1	1	1	1	1	1	1	1	1	1	1	1	1	1
NLA000501140	2	5	3	5	3	3	2	3	3	3	3	3	6	3	7	2	3	2	2	1	3	2	2	3	1	1	1	1	1	1	1	1	1	1	1	1	1	1	1	1	1	1	1	1	1	1	1	1	1
NLA000501142	2	5	6	4	3	2	3	4	2	1	2	3	2	3	7	1	6	2	2	1	3	4	2	3	1	1	1	1	1	1	1	1	1	1	0	1	1	1	1	1	1	1	1	1	0	0	0	0	1
NLA000501143	2	6	3	2	3	5	2	4	4	4	4	2	4	5	8	2	5	3	2	1	3	4	1	3	0	0	0	0	0	0	0	0	0	0	0	0	0	0	0	0	0	0	0	0	0	0	0	0	0
NLA000501144	2	6	3	8	3	4	2	3	3	4	11	3	2	6	6	2	4	2	2	1	3	4	2	3	1	1	1	1	1	1	1	1	1	1	1	1	1	1	1	1	1	1	1	1	1	1	1	1	1
NLA000501147	2	5	2	2	3	2	3	4	3	2	3	2	5	2	6	2	5	2	2	1	3	4	2	3	1	1	1	1	1	1	1	1	1	1	1	1	0	0	0	1	1	1	1	1	1	1	1	1	1
NLA000501149	2	5	4	5	3	3	2	3	3	4	3	3	5	3	7	2	5	2	1	1	3	4	2	3	1	1	1	1	1	1	1	1	1	1	1	1	1	1	1	1	1	1	1	1	1	1	1	1	1
NLA000501152	2	5	8	4	2	2	3	4	2	1	2	2	2	3	7	2	6	2	2	1	3	4	2	3	1	1	1	1	1	1	1	1	1	1	1	1	0	1	1	1	1	1	1	1	0	0	0	0	1
NLA000501156	5	2	3	4	2	5	2	4	5	2	4	1	2	5	6	2	5	3	2	2	3	3	3	3	1	1	1	1	1	1	1	1	1	1	1	1	1	1	1	1	1	1	1	1	1	1	1	1	1
NLA000501157	2	5	1	3	3	3	2	5	3	2	6	2	5	2	5	1	6	2	2	1	3	4	2	3	1	1	1	1	1	1	1	0	0	0	1	1	1	1	1	1	1	1	1	1	1	1	1	1	1
NLA000501160	2	5	4	3	1	3	2	4	3	2	3	2	3	2	5	2	5	2	2	1	3	4	2	3	0	1	1	1	1	1	1	1	1	1	1	1	1	1	1	1	1	1	1	1	1	1	1	1	1
NLA000501164	0	5	3	3	2	3	2	4	3	2	3	2	2	2	5	2	6	2	2	1	4	4	2	3	1	1	1	1	0	1	1	1	1	1	1	1	1	1	1	1	1	1	1	1	1	1	1	1	1
NLA000501167	2	2	4	4	3	3	4	3	3	4	3	3	4	3	8	1	5	2	2	1	4	4	2	3	1	1	1	1	1	1	1	1	1	1	1	1	1	1	1	1	1	0	1	1	1	1	1	1	1
NLA000501168	2	5	5	2	4	3	3	3	3	4	3	3	6	3	4	2	5	2	2	1	3	4	2	1	1	1	1	1	1	1	1	1	1	1	1	1	1	1	1	1	1	1	1	1	1	1	1	1	1
NLA000501170	2	5	3	5	3	3	2	3	2	4	3	3	5	3	8	2	5	2	2	1	3	4	2	2	1	1	1	1	1	1	1	1	1	1	1	1	1	1	1	1	1	1	1	1	1	1	1	0	1
NLA000501171	2	5	1	3	2	3	1	4	2	1	2	2	2	3	4	2	6	2	2	1	3	6	2	3	1	1	0	1	1	1	1	1	1	1	1	1	1	1	1	1	1	1	1	1	0	0	0	0	1
NLA000501173	2	6	3	5	3	3	2	3	3	3	3	3	4	2	7	2	3	2	2	1	3	2	2	3	1	1	1	1	1	1	1	1	1	1	1	1	1	1	1	1	1	1	1	1	1	1	1	1	1
NLA000501174	0	7	4	3	3	5	4	4	4	4	3	2	5	5	8	2	5	3	2	1	3	4	2	3	0	0	0	0	0	0	0	0	0	0	0	0	0	0	0	0	0	0	0	0	0	0	0	0	0
NLA000501175	2	4	3	4	2	2	2	3	3	4	4	3	6	4	8	2	5	2	2	1	3	4	2	3	1	1	1	1	1	1	1	1	1	1	1	0	0	0	0	0	1	1	1	0	0	0	0	0	1
NLA000501176	2	6	3	2	3	5	4	4	4	4	4	2	4	5	8	2	5	3	2	1	3	4	1	3	0	0	0	0	0	0	0	0	0	0	0	0	0	0	0	0	0	0	0	0	0	0	0	0	0
NLA000501178	2	5	5	3	3	3	2	4	3	2	2	2	2	2	5	2	6	2	2	1	3	4	2	4	1	1	1	1	1	1	1	1	1	1	1	1	1	1	1	1	1	1	1	0	1	1	0	1	1
NLA000501180	2	5	1	3	3	3	2	4	4	2	21	2	5	3	5	2	5	2	1	1	3	4	2	3	1	1	1	1	1	1	1	1	1	1	1	1	1	1	1	1	1	1	1	1	1	1	0	0	0
NLA000501181	2	5	3	5	3	3	2	3	3	4	3	3	3	2	7	2	5	2	2	1	3	4	2	3	1	1	1	1	1	1	1	1	1	1	1	1	1	1	1	1	1	1	1	1	1	1	1	1	1
NLA000501183	2	7	3	3	3	5	4	4	4	4	3	2	6	5	8	2	5	3	2	1	3	4	3	3	0	0	0	0	0	0	0	0	0	0	0	0	0	0	0	0	0	0	0	0	0	0	0	0	0
NLA000501185	2	6	3	5	3	3	2	3	3	3	3	3	4	2	7	2	3	2	2	1	3	2	2	3	1	1	1	1	1	1	1	1	1	1	1	1	1	1	1	1	1	1	1	1	1	1	1	1	1
NLA000501190	3	3	2	6	2	5	2	5	4	4	4	3	4	3	6	2	4	2	1	3	3	3	4	3	1	1	1	0	0	1	0	0	0	1	1	1	1	1	1	1	1	1	1	1	1	1	1	1	1
NLA000501192	2	5	1	4	1	3	5	3	2	1	2	2	3	3	8	2	6	2	1	1	2	4	1	5	0	0	0	1	1	1	1	1	1	1	1	1	1	1	1	1	1	1	1	1	0	0	0	0	1
NLA000501193	2	7	3	5	4	5	5	2	4	2	3	4	2	4	4	2	5	3	2	1	3	4	2	3	1	1	1	0	0	0	0	1	1	1	1	1	1	1	1	1	1	1	1	1	1	1	0	0	0
NLA000501194	2	5	4	3	3	3	2	4	3	2	3	2	3	2	5	2	6	2	2	1	1	4	2	3	1	1	1	1	1	1	1	1	1	1	1	1	1	1	1	1	1	1	1	0	1	1	0	1	1
NLA000501195	2	8	3	4	3	3	5	2	4	4	3	4	2	2	8	2	5	2	2	1	3	4	2	3	1	1	0	0	0	0	0	1	1	1	1	1	1	1	1	1	1	1	1	1	0	0	0	0	0
NLA000501198	2	5	3	3	3	3	2	3	3	4	3	3	2	3	4	2	5	2	2	1	3	4	2	3	1	1	1	1	1	1	1	1	1	1	1	1	1	0	0	0	1	1	1	1	1	1	1	1	1
NLA000501200	4	2	2	4	3	3	2	4	3	2	2	1	11	10	5	2	6	1	2	2	3	3	4	3	1	1	1	1	0	1	1	1	1	1	1	0	1	1	1	1	1	1	1	1	1	1	1	1	1
NLA000501201	2	6	1	3	3	5	3	4	4	4	3	3	6	4	8	2	5	3	2	1	3	4	2	3	0	0	0	0	0	0	0	0	0	0	0	0	0	0	0	0	0	0	0	0	0	0	0	0	0
NLA000501203	2	5	3	5	3	3	2	3	3	4	3	2	7	2	7	2	3	2	1	1	3	2	2	3	1	1	1	1	1	1	1	1	1	1	1	1	1	1	1	1	1	1	1	1	1	1	1	1	1
NLA000501205	2	5	3	5	3	3	2	3	3	4	3	3	6	3	6	2	5	2	2	1	3	2	2	3	1	1	1	1	1	1	1	1	1	1	1	1	1	1	1	1	1	1	1	1	1	1	1	1	1
NLA000501208	2	6	3	6	4	6	4	2	4	2	2	1	2	4	8	2	5	2	2	1	3	4	2	3	1	1	1	0	0	0	0	1	1	1	1	1	1	1	1	1	1	1	1	1	1	1	0	0	0
NLA000501211	2	6	3	6	4	6	4	2	4	2	2	1	2	4	8	2	5	2	2	1	3	4	2	3	1	1	1	0	0	0	0	1	1	1	1	1	1	1	1	1	1	1	1	1	1	1	0	0	0
NLA000501212	2	4	2	5	4	5	3	5	6	4	4	3	5	4	6	2	4	2	2	2	3	3	4	3	1	1	1	1	1	1	0	0	0	1	1	1	1	1	1	1	1	1	1	1	1	0	0	0	1
NLA000501213	2	5	4	3	1	4	2	4	2	2	5	2	2	2	5	2	5	2	2	1	3	4	2	3	1	1	1	1	1	1	1	1	1	1	1	1	1	1	1	1	1	1	1	1	1	1	1	1	1
NLA000501215	2	5	4	3	1	3	2	4	3	2	3	2	1	2	5	2	5	2	2	1	3	4	2	3	0	1	1	1	1	1	1	1	1	1	1	1	1	0	0	1	1	1	1	1	1	1	1	1	1
NLA000501218	2	3	4	3	1	2	2	4	3	2	3	2	3	2	5	2	5	2	2	1	3	4	2	3	1	1	1	1	1	1	1	1	1	1	1	1	0	1	1	1	1	1	1	1	1	1	1	1	1
NLA000501219	2	7	3	3	3	5	4	4	4	4	3	2	4	5	8	2	5	3	2	1	3	4	2	3	0	0	0	0	0	0	0	0	0	0	0	0	0	0	0	0	0	0	0	0	0	0	0	0	0
NLA000501220	6	1	3	4	2	5	2	4	7	2	4	1	2	5	6	2	5	3	2	2	3	3	4	3	1	1	1	1	1	1	1	1	1	1	1	1	1	1	1	1	1	1	1	1	1	1	1	1	1
NLA000501222	2	5	3	2	2	3	2	2	3	2	3	2	2	4	6	2	6	2	2	1	3	3	1	2	1	0	1	1	1	1	1	1	1	1	1	1	1	1	1	1	1	1	1	1	1	1	1	1	1
NLA000501223	2	5	3	4	3	3	2	3	3	4	3	3	6	3	6	2	3	2	2	1	3	2	3	3	0	0	0	0	0	0	0	0	0	0	0	0	0	0	0	0	0	0	0	0	0	0	0	0	1
NLA000501224	2	4	1	4	3	3	2	3	3	4	3	3	5	4	7	2	5	2	2	1	3	4	2	3	1	1	1	1	1	1	1	1	1	1	1	0	0	0	0	0	1	1	1	0	0	0	0	0	1
NLA000501225	2	5	4	4	2	3	4	2	2	2	1	2	3	2	6	2	6	1	2	1	3	4	2	1	1	1	1	1	1	1	1	1	0	0	0	1	1	1	1	1	1	1	1	1	0	0	0	0	1
NLA000501227	2	5	3	5	3	3	2	3	3	4	3	3	5	3	5	2	5	2	2	1	3	4	2	3	1	1	1	1	1	1	1	1	1	1	1	1	1	1	1	1	1	1	1	1	1	1	1	1	1
NLA000501228	3	5	4	3	3	3	3	4	2	2	3	2	5	1	3	2	4	2	2	1	3	4	2	3	1	1	1	1	1	1	1	0	0	0	0	0	0	1	1	1	1	1	1	1	1	1	1	1	1
NLA000501229	2	3	2	3	3	3	2	4	2	2	3	2	5	2	5	2	5	2	2	1	3	4	2	3	1	1	1	1	1	1	1	1	1	1	1	1	1	1	1	1	1	1	1	1	1	1	1	1	1
NLA000501230	6	2	3	4	2	5	2	4	7	2	3	1	2	5	5	2	5	3	2	2	3	3	5	3	1	1	1	1	1	1	1	1	1	1	1	1	1	1	1	1	1	1	1	1	1	1	1	1	1
NLA000501234	2	5	3	3	3	5	4	4	4	4	3	2	6	5	8	2	5	3	2	1	3	4	2	3	0	0	0	0	0	0	0	0	0	0	0	0	0	0	0	0	0	0	0	0	0	0	0	0	0
NLA000501235	8	2	3	2	2	5	2	4	6	2	4	1	1	5	6	2	5	3	2	2	3	3	4	3	1	1	1	1	1	1	1	1	1	1	1	1	1	1	1	1	1	1	1	1	1	1	1	1	1
NLA000501242	2	5	3	4	3	3	2	4	3	2	3	2	5	2	5	2	5	2	2	1	3	4	2	3	1	0	1	1	1	1	1	1	1	1	1	1	1	1	1	1	1	1	1	1	1	1	1	1	1
NLA000501246	2	5	4	3	1	3	2	4	3	2	8	2	4	2	5	2	5	2	2	1	3	4	2	3	1	1	1	1	1	1	1	1	1	1	1	1	1	1	1	1	1	1	1	1	1	1	1	1	1
NLA000501247	2	5	3	5	3	2	2	3	3	4	3	3	4	3	7	2	5	2	2	1	3	4	2	2	1	1	1	1	1	1	1	1	0	0	1	1	1	1	1	1	1	1	1	1	1	1	1	1	1
NLA000501248	2	5	5	5	3	3	2	3	3	4	3	3	5	3	5	2	5	2	2	1	3	4	2	3	1	1	1	1	1	1	1	1	1	1	1	1	1	1	1	1	1	1	1	1	1	1	1	1	1
NLA000501251	2	5	1	3	3	3	2	5	3	2	6	2	5	2	5	1	6	2	2	1	3	4	2	3	1	1	1	1	1	1	1	0	0	0	1	1	1	1	1	1	1	1	1	1	1	1	1	1	1
NLA000501253	2	5	3	5	2	3	2	3	3	4	3	3	2	3	5	2	5	2	2	1	3	4	2	3	1	1	1	1	1	1	1	1	1	1	1	1	1	1	1	1	1	1	1	1	1	1	1	1	1
NLA000501255	2	5	1	4	2	3	5	4	2	1	2	2	4	3	8	2	6	2	2	1	3	4	1	5	1	1	1	1	1	1	1	1	1	1	1	1	1	1	1	1	1	1	1	1	0	0	0	0	1
NLA000501256	4	2	3	4	4	5	2	4	10	2	6	1	6	6	5	2	6	3	2	2	1	3	4	3	1	1	1	1	1	1	1	1	1	0	1	1	1	1	1	1	1	1	1	1	1	0	0	0	0
NLA000501257	2	4	2	4	4	5	3	5	6	4	3	3	3	4	6	2	4	2	2	2	3	3	4	3	1	1	1	0	0	0	0	0	0	0	1	1	1	1	1	1	1	1	1	1	1	0	0	0	1
NLA000501258	2	5	3	5	3	3	2	3	3	4	3	3	3	3	5	2	5	2	2	1	3	4	2	3	1	1	1	1	1	1	1	1	1	1	0	0	0	0	1	1	1	0	1	1	1	0	0	0	0
NLA000501260	2	8	3	5	3	5	5	2	4	2	3	4	2	4	8	2	5	3	2	1	3	4	2	3	1	1	1	0	0	0	0	1	1	1	1	1	1	1	1	1	1	1	1	1	1	1	0	0	0
NLA000501261	5	2	2	4	3	3	1	4	4	2	2	1	9	10	6	2	6	3	2	2	3	3	5	3	1	1	0	1	1	1	1	1	1	1	1	1	1	1	1	1	1	1	1	0	0	1	1	1	1
NLA000501263	2	5	3	5	3	3	2	4	3	4	4	3	4	3	4	2	5	2	2	1	3	4	2	3	1	1	1	1	1	1	1	1	1	1	1	1	1	1	1	1	1	1	1	1	1	1	1	1	1
NLA000501268	3	5	4	3	3	3	3	4	4	2	4	2	1	1	9	2	5	2	2	1	3	4	2	3	1	1	1	1	1	1	1	1	0	0	1	1	1	1	1	1	1	1	1	1	1	1	1	1	1
NLA000501269	3	5	3	3	3	3	2	3	3	4	3	1	3	3	5	2	5	2	2	1	3	4	2	3	1	1	1	1	1	1	1	1	1	1	1	1	1	1	1	1	1	1	1	1	1	1	1	1	1
NLA000501272	2	7	3	2	3	5	4	4	4	4	3	2	3	5	8	2	5	4	2	1	3	4	2	3	0	0	0	0	0	0	0	0	0	0	0	0	0	0	0	0	0	0	0	0	0	0	0	0	0
NLA000501273	2	7	3	3	3	5	4	4	4	4	3	2	6	5	9	2	5	3	2	1	3	4	2	3	0	0	0	0	0	0	0	0	0	0	0	0	0	0	0	0	0	0	0	0	0	0	0	0	0
NLA000501275	2	4	1	4	4	2	1	4	4	4	3	3	2	2	2	2	4	2	2	2	3	3	2	3	1	1	1	1	1	1	0	0	0	0	0	0	0	0	0	0	1	1	1	1	0	0	0	0	1
NLA000501276	2	5	3	4	2	3	5	2	2	2	1	2	3	3	6	2	6	2	2	1	3	4	2	1	1	1	1	1	1	1	1	1	0	0	0	1	1	1	1	1	1	1	1	1	0	0	0	0	1
NLA000501277	5	2	3	4	3	4	2	2	9	2	8	1	7	7	4	2	6	1	2	2	3	3	4	3	1	1	1	1	1	1	1	1	1	1	1	1	1	1	1	1	1	1	1	1	1	1	1	1	1
NLA000501281	2	5	2	3	3	4	2	3	4	2	5	2	2	3	10	2	5	2	1	1	4	4	2	3	1	1	1	1	1	1	1	1	1	1	1	1	0	1	1	1	1	1	1	1	1	1	1	1	1
NLA000501283	2	5	3	3	3	3	2	4	3	2	3	2	3	2	5	2	6	2	2	1	3	4	2	3	1	1	1	1	1	1	1	1	1	1	1	1	1	1	1	1	1	1	1	1	1	1	1	1	1
NLA000501284	2	5	3	5	3	3	2	4	3	4	3	3	4	3	7	2	3	2	1	1	3	2	2	3	0	0	0	0	0	0	0	0	0	0	0	0	0	0	0	0	0	0	0	0	0	0	0	0	1
NLA000501285	2	8	3	4	3	5	4	2	4	2	3	4	2	4	7	2	5	3	2	1	3	4	2	3	1	1	1	0	0	0	0	1	1	1	1	1	1	1	1	1	1	1	1	1	1	1	0	0	0
NLA000501288	2	8	3	4	3	5	4	2	4	2	3	4	2	4	7	2	5	3	2	1	3	4	2	3	1	1	1	0	0	0	0	1	1	1	1	1	1	1	1	1	1	1	1	1	1	1	0	0	0
NLA000501290	2	5	4	5	3	3	2	3	3	4	3	3	5	3	6	2	6	2	2	1	3	4	2	3	1	1	1	1	1	1	1	1	1	1	1	0	0	0	0	0	0	0	1	1	1	1	1	1	1
NLA000501292	2	4	1	4	2	3	2	4	2	1	2	2	3	3	3	2	6	2	2	1	3	4	1	5	1	1	1	0	1	1	1	1	1	1	1	1	1	1	1	1	1	1	1	1	0	0	0	0	1
NLA000501293	5	2	2	5	3	4	1	4	3	2	2	1	9	8	6	2	6	2	2	2	3	3	6	3	1	1	0	1	1	1	1	1	1	1	1	1	1	1	1	1	1	1	1	0	0	1	1	1	1
NLA000501295	2	7	3	3	3	4	1	4	4	4	3	2	4	5	8	2	5	3	2	1	3	4	2	4	0	0	0	0	0	0	0	0	0	0	0	0	0	0	0	0	0	0	0	0	0	0	0	0	0
NLA000501296	2	5	3	5	3	3	2	3	3	4	3	3	4	3	6	2	5	2	1	1	3	4	2	3	1	1	1	1	1	1	1	1	1	1	1	1	1	1	1	1	1	0	0	0	0	0	0	0	0
NLA000501297	2	7	3	7	5	4	3	2	3	4	4	4	3	4	9	2	5	3	2	1	4	4	2	3	1	1	1	0	0	0	0	1	1	1	1	1	1	0	0	0	1	1	1	1	1	1	0	0	0
NLA000501298	2	1	4	7	4	4	4	2	4	2	2	3	2	2	5	2	5	3	2	1	2	4	2	3	1	1	1	0	0	0	0	1	1	0	1	1	1	1	1	1	1	1	1	0	0	0	0	0	0
NLA000501299	2	5	3	3	3	3	2	4	3	2	3	2	3	2	5	2	6	2	2	1	3	4	2	3	1	1	1	1	1	1	1	1	1	1	1	1	1	1	1	1	1	1	1	1	1	1	1	1	1
NLA000501303	2	1	4	7	4	4	4	2	4	2	2	3	2	2	5	2	5	3	2	1	2	4	2	3	1	1	1	0	0	0	0	1	1	0	1	1	1	1	1	1	1	1	1	0	0	0	0	0	0
NLA000501309	2	5	5	4	2	3	3	4	2	1	2	3	2	1	7	1	4	2	2	1	3	4	2	3	1	1	1	1	1	1	1	1	1	1	1	1	1	1	1	1	1	1	1	1	0	0	0	0	1
NLA000501314	2	7	2	3	2	5	4	4	4	4	3	2	6	4	8	2	5	3	2	1	3	4	2	3	0	0	0	0	0	0	0	0	0	0	0	0	0	0	0	0	0	0	0	0	0	0	0	0	0
NLA000501317	2	5	4	3	3	3	3	4	2	2	3	2	6	2	6	2	5	2	2	1	3	4	2	3	1	1	1	1	1	1	1	1	1	1	1	1	1	1	1	1	1	1	1	1	1	0	1	1	1
NLA000501318	2	5	1	3	2	3	1	4	2	1	2	2	2	3	4	2	6	2	2	1	3	5	2	3	1	1	0	1	1	1	1	1	1	1	1	1	1	1	1	1	1	1	1	1	0	0	0	0	1
NLA000501320	2	6	3	5	3	3	2	3	3	3	3	3	4	2	7	2	3	2	2	1	3	2	2	3	1	1	1	1	1	1	1	1	1	1	1	1	1	1	1	1	1	1	1	1	1	1	1	1	1
NLA000501321	2	8	2	4	3	4	4	4	2	2	5	2	3	2	5	2	4	2	2	1	3	4	2	3	1	1	1	1	1	1	1	1	1	1	1	1	1	1	1	1	1	1	1	1	0	0	0	0	1
NLA000501325	2	8	3	3	3	5	2	4	4	4	3	2	5	5	8	2	5	3	2	1	3	4	2	3	0	0	0	0	0	0	0	0	0	0	0	0	0	0	0	0	0	0	0	0	0	0	0	0	0
NLA000501328	2	5	5	3	3	3	2	4	3	2	3	2	3	2	5	2	6	2	2	1	3	4	2	3	1	1	1	1	1	1	0	0	0	0	0	0	0	0	0	0	0	0	0	0	0	0	0	0	0
NLA000501331	2	5	3	5	3	3	2	3	3	4	3	3	5	3	6	2	3	2	2	1	3	2	2	3	1	1	1	1	1	1	1	1	1	1	1	1	0	1	1	1	1	1	1	1	1	1	1	1	1
NLA000501333	2	4	2	4	3	3	1	3	3	4	3	3	5	4	3	2	5	2	2	1	3	4	2	3	0	0	0	0	0	0	0	0	0	0	0	0	0	0	0	0	0	0	0	0	0	0	0	0	1
NLA000501336	6	2	3	4	1	5	2	4	7	2	3	1	2	5	6	2	5	3	2	2	3	3	5	3	0	0	0	0	0	1	1	1	1	1	1	1	0	0	0	1	1	1	1	1	1	1	1	1	1
NLA000501339	2	7	3	6	4	6	4	2	4	2	3	4	2	4	7	2	5	3	2	1	3	4	2	3	1	1	1	0	0	0	0	1	1	1	1	1	1	1	1	1	1	1	1	1	1	0	0	0	0
NLA000501340	4	2	3	4	4	5	2	4	10	2	6	1	6	6	6	2	6	3	2	2	1	3	4	3	1	1	1	1	1	1	1	1	1	0	1	1	1	1	1	1	1	1	1	1	1	0	0	0	0
NLA000501341	2	5	3	5	3	3	2	3	3	4	3	3	4	3	7	2	3	2	2	1	3	2	2	3	1	1	1	1	1	1	1	1	1	1	1	1	1	1	1	1	1	1	1	1	1	1	1	1	1
NLA000501345	2	5	3	5	3	3	2	3	2	4	3	3	6	3	7	2	3	2	1	1	3	2	2	3	1	1	1	1	1	1	1	1	1	1	1	1	1	1	1	1	1	1	1	1	1	1	1	1	1
NLA000501350	5	2	3	4	3	6	2	4	6	1	6	1	3	6	6	2	6	3	2	2	3	3	1	3	1	0	0	1	1	1	1	1	1	1	1	1	1	1	1	1	1	1	1	1	1	1	1	1	1
NLA000501351	5	2	2	4	3	4	1	4	4	2	2	1	1	10	8	2	6	3	2	2	3	3	6	3	1	1	0	1	1	1	1	0	0	0	0	0	0	0	0	0	0	0	0	0	0	0	0	0	0
NLA000501352	2	5	1	3	3	3	2	5	3	2	6	2	5	2	5	1	6	2	2	1	3	4	2	3	1	1	1	1	1	1	1	0	0	0	1	1	1	1	1	1	1	1	1	1	1	1	1	1	1
NLA000501357	3	5	2	2	3	3	2	5	6	2	2	1	2	3	4	2	4	1	2	2	3	3	5	3	1	1	0	0	0	1	1	1	0	1	1	1	1	1	0	0	1	1	1	1	1	1	0	1	1
NLA000501361	2	5	4	4	3	3	2	3	3	2	3	3	3	3	8	2	5	2	2	1	3	4	2	3	1	1	1	1	1	1	1	1	1	1	1	1	1	1	1	1	1	0	1	1	1	1	1	1	1
NLA000501362	2	6	1	8	3	3	2	3	3	4	2	3	2	5	7	2	5	2	2	1	3	4	2	3	1	1	0	1	1	1	1	1	1	1	1	1	1	1	1	1	1	1	1	1	1	1	1	1	1
NLA000501363	2	5	3	5	3	3	2	3	3	4	3	3	5	3	7	2	3	2	2	1	3	2	2	3	1	1	1	1	1	1	1	1	1	1	1	1	1	1	1	1	1	1	1	1	1	1	1	1	1
NLA000501364	2	5	3	2	3	3	2	3	3	2	1	2	?	3	7	2	5	2	2	1	3	4	1	3	1	1	1	1	1	1	1	1	1	1	1	1	1	1	1	1	1	1	1	1	1	1	1	1	1
NLA000501365	5	2	3	4	3	5	2	2	9	2	5	1	7	4	4	1	7	1	2	2	3	3	4	3	1	1	1	1	1	1	1	1	1	1	1	1	1	1	1	1	1	1	1	1	1	1	1	1	1
NLA000501367	3	2	2	2	3	3	2	3	6	4	2	1	2	2	5	2	4	2	2	2	3	3	4	3	1	1	0	1	1	1	1	1	0	1	1	1	1	1	1	0	1	1	1	1	0	1	1	1	1
NLA000501369	5	2	2	4	2	6	2	4	7	2	2	1	5	4	5	2	6	2	2	2	3	3	2	3	1	1	1	1	1	1	1	1	1	1	1	1	0	1	1	1	1	1	1	1	1	1	0	0	1
NLA000501370	2	5	1	4	1	3	4	4	2	1	2	2	5	3	4	2	6	2	2	1	2	4	1	5	1	1	0	0	0	0	0	0	1	1	1	1	1	1	1	1	1	1	1	1	0	0	0	0	1
NLA000501371	2	5	3	3	3	5	4	4	4	4	3	2	6	5	8	2	5	3	2	1	3	4	2	3	0	0	0	0	0	0	0	0	0	0	0	0	0	0	0	0	0	0	0	0	0	0	0	0	0
NLA000501372	2	5	3	5	3	3	3	3	3	4	3	3	7	3	7	1	5	2	2	1	3	4	2	3	1	1	1	1	1	1	1	1	1	1	1	1	1	1	1	1	1	1	1	1	1	1	1	1	1
NLA000501374	2	4	1	4	6	2	3	4	4	4	4	3	6	2	3	2	4	2	2	2	2	3	2	1	1	1	1	1	1	1	1	0	0	0	0	0	1	1	1	1	1	1	1	1	1	1	1	1	0
NLA000501375	2	5	3	3	3	3	2	4	2	2	10	2	6	3	4	2	5	2	1	1	5	4	2	3	1	1	1	1	1	1	1	1	1	1	1	1	1	1	1	1	1	1	1	1	1	1	0	0	0
NLA000501376	2	4	2	4	4	5	3	5	6	4	3	3	3	4	6	2	4	2	2	2	3	3	4	3	1	1	1	0	0	0	0	0	0	0	1	1	1	1	1	1	1	1	1	1	1	0	0	0	1
NLA000501377	3	5	2	3	3	2	0	4	4	2	3	2	3	1	9	3	5	2	1	1	3	4	2	2	1	1	1	0	1	1	1	1	0	0	1	1	1	1	1	1	1	1	1	1	1	1	1	1	1
NLA000501379	2	5	2	3	1	3	2	4	2	2	4	2	4	2	4	2	5	2	2	1	3	4	2	3	1	1	1	1	1	1	1	1	1	1	1	1	1	1	1	1	1	1	1	0	1	1	1	1	1
NLA000501381	2	4	1	2	3	3	2	4	3	2	5	3	3	2	5	2	6	2	2	1	3	4	2	3	1	1	1	1	1	1	1	1	1	1	1	1	1	1	1	1	1	1	1	1	1	1	1	1	1
NLA000501385	2	4	3	4	3	3	2	3	3	4	3	3	6	4	5	2	5	2	2	1	3	3	2	3	1	1	1	1	1	1	1	1	1	1	1	1	1	1	1	1	1	1	1	1	1	1	1	1	1
NLA000501386	2	1	4	7	4	4	4	2	4	2	2	4	2	3	5	2	5	3	2	1	3	4	2	3	1	1	1	0	0	0	0	1	1	0	1	1	1	1	1	1	1	1	1	0	0	0	0	0	0
NLA000501388	2	6	3	6	3	3	2	3	3	4	3	1	5	3	6	2	5	2	2	1	3	4	2	3	1	1	1	1	1	1	1	1	1	1	1	1	1	1	1	1	1	1	1	1	1	1	1	1	1
NLA000501389	2	7	3	3	3	5	3	4	4	4	3	4	5	4	8	2	5	3	2	1	3	4	2	3	0	0	0	0	0	0	0	0	0	0	0	0	0	0	0	0	0	0	0	0	0	0	0	0	0
NLA000501391	2	7	3	3	3	5	4	4	3	4	3	4	6	4	7	2	5	3	2	1	3	4	2	3	0	0	0	0	0	0	0	0	0	0	0	0	0	0	0	0	0	0	0	0	0	0	0	0	0
NLA000501393	2	6	3	2	3	5	4	4	4	4	4	2	4	5	8	2	5	3	2	1	3	4	1	3	0	0	0	0	0	0	0	0	0	0	0	0	0	0	0	0	0	0	0	0	0	0	0	0	0
NLA000501394	2	5	3	6	3	3	2	3	3	4	2	3	3	3	7	2	5	2	2	1	3	4	3	3	1	1	1	1	1	1	1	1	1	1	1	1	1	1	1	1	1	1	1	1	1	1	1	1	1
NLA000501398	2	5	6	3	3	2	3	4	2	1	2	2	2	3	9	1	6	2	2	1	3	4	2	3	1	1	1	1	1	1	1	1	1	1	1	1	1	1	1	1	1	1	1	1	0	0	0	0	1
NLA000501399	1	1	2	5	1	3	4	4	3	4	3	3	2	3	7	2	5	2	2	1	3	4	2	3	1	1	1	1	1	1	1	1	1	1	1	1	1	1	1	1	1	1	1	0	0	0	0	0	1
NLA000501402	2	5	3	5	3	3	2	3	3	4	3	3	6	3	6	2	5	2	2	1	3	4	2	3	1	1	1	1	1	1	1	1	1	1	1	1	1	1	1	1	1	1	1	1	1	1	1	1	0
NLA000501403	2	5	4	5	3	3	2	3	3	4	3	3	5	3	7	2	3	2	2	1	3	2	2	3	1	1	1	1	1	1	1	1	1	1	1	1	1	1	1	1	1	0	1	1	1	1	1	1	1
NLA000501405	2	5	4	3	3	3	2	4	3	2	3	2	3	2	5	2	6	2	2	1	3	4	2	3	1	1	1	1	1	1	1	1	1	1	1	1	1	1	1	1	1	1	1	0	1	1	0	1	1
NLA000501406	3	5	3	4	3	3	3	2	4	2	3	2	2	1	6	2	5	2	2	1	3	4	2	3	0	0	0	0	0	0	0	0	0	0	0	0	0	0	0	0	0	0	0	0	0	0	0	0	1
NLA000501408	1	1	2	5	1	3	4	4	3	4	3	3	2	3	7	2	5	2	2	1	3	4	2	3	1	1	1	1	1	1	1	1	1	1	1	1	1	1	1	1	1	1	1	0	0	0	0	0	1
NLA000501415	2	6	3	2	3	3	4	4	2	2	2	2	2	4	7	2	5	2	2	1	3	4	1	2	1	0	1	1	1	1	1	1	1	1	1	1	1	1	1	1	1	1	1	1	1	1	1	1	1
NLA000501416	2	4	4	4	3	3	4	4	2	2	3	2	3	2	5	2	5	2	2	1	3	4	2	3	1	1	1	1	1	1	1	1	1	1	1	1	1	1	1	1	1	1	1	1	0	0	0	0	1
NLA000501417	2	5	3	5	3	3	2	3	3	4	2	2	5	2	7	2	3	2	1	1	3	2	2	3	0	0	0	0	0	0	0	0	0	0	0	0	0	0	0	0	0	0	0	0	0	0	0	0	1
NLA000501418	2	5	3	5	3	3	2	3	3	4	4	3	3	3	5	2	5	2	2	1	3	4	2	3	1	1	1	1	1	1	1	1	1	1	1	1	1	1	1	1	1	1	1	1	1	1	1	1	0
NLA000501420	7	2	3	4	3	6	2	4	6	1	6	1	2	4	4	2	6	3	2	2	3	3	1	3	1	0	0	1	1	1	1	1	1	1	1	1	1	0	1	1	1	1	1	1	1	1	1	1	1
NLA000501422	6	2	2	4	2	5	2	4	7	2	3	1	2	5	6	2	5	3	2	2	3	3	5	3	0	0	1	1	1	1	1	1	1	1	1	1	1	1	1	1	0	1	1	1	1	1	1	1	1
NLA000501424	2	5	2	3	1	3	2	4	2	2	4	2	4	2	4	2	5	2	2	1	3	4	2	3	1	1	1	1	1	1	1	1	1	1	1	1	1	1	1	1	1	1	1	0	1	1	1	1	1
NLA000501425	2	4	2	5	3	3	2	3	3	4	3	3	4	4	5	2	5	2	2	1	3	4	2	3	1	1	1	1	1	1	1	0	0	1	1	1	1	1	1	1	1	1	1	1	1	0	0	1	1
NLA000501427	2	5	2	5	3	3	2	3	3	4	3	2	4	2	5	2	3	2	1	1	3	2	2	3	1	1	1	1	1	1	1	1	1	1	1	1	1	1	1	1	1	1	1	1	1	1	1	1	1
NLA000501428	2	4	3	4	2	2	2	3	3	4	4	3	6	4	8	2	5	2	2	1	3	4	2	3	1	1	1	1	1	1	1	1	1	1	1	0	0	0	0	0	1	1	1	0	0	0	0	0	1
NLA000501431	2	5	3	5	3	2	2	3	3	4	3	3	4	2	5	2	5	2	2	1	3	4	2	3	1	1	1	1	1	1	1	1	1	1	1	1	1	1	1	1	1	1	1	1	1	1	1	1	1
NLA000501434	3	5	4	3	3	3	3	4	3	2	5	2	4	1	5	3	2	2	1	1	3	4	2	3	1	1	1	1	1	1	1	1	0	0	0	0	0	0	0	0	0	0	0	0	0	0	0	0	0
NLA000501439	2	7	3	2	3	5	4	4	4	4	3	2	6	5	8	2	5	4	2	1	3	4	2	3	0	0	0	0	0	0	0	0	0	0	0	0	0	0	0	0	0	0	0	0	0	0	0	0	0
NLA000501441	2	5	4	3	1	3	2	4	2	2	4	2	2	2	5	2	5	2	2	1	3	4	2	2	1	1	1	1	1	1	1	1	1	1	1	1	1	1	1	1	1	1	1	1	1	1	1	1	1
NLA000501444	3	5	2	3	3	2	4	4	3	2	3	2	4	1	9	3	5	2	2	1	3	4	2	3	1	1	1	1	1	1	1	1	0	0	1	1	0	1	1	1	1	1	1	1	1	1	1	1	1
NLA000501447	2	5	3	4	3	3	2	3	3	4	3	3	3	3	5	2	5	2	2	1	3	4	2	3	1	1	1	1	1	1	1	1	1	1	1	1	1	1	1	1	1	1	1	1	1	1	1	1	1
NLA000501448	2	8	3	6	2	4	4	4	5	2	1	1	8	5	6	2	5	3	2	1	3	4	2	3	1	1	1	1	1	1	1	1	1	1	1	0	0	0	1	1	1	1	1	1	1	1	1	1	1
NLA000501449	2	5	4	3	1	3	2	4	3	2	5	2	3	2	5	2	5	2	1	1	3	4	2	4	1	1	1	1	1	0	1	1	1	1	1	1	1	1	1	1	1	1	1	1	1	1	1	1	1
NLA000501452	2	5	1	3	3	3	2	5	3	2	6	2	5	2	5	1	6	2	2	1	3	4	2	3	1	1	1	1	1	1	1	0	0	0	1	1	1	1	1	1	1	1	1	1	1	1	1	1	1
NLA000501453	2	7	3	2	2	5	4	4	4	4	3	2	6	5	8	2	5	3	2	1	3	4	2	3	0	0	0	0	0	0	0	0	0	0	0	0	0	0	0	0	0	0	0	0	0	0	0	0	0
NLA000501454	2	5	3	5	3	5	2	3	3	4	4	2	5	2	7	2	3	2	1	1	3	2	2	3	1	1	1	1	1	1	1	1	1	1	1	1	0	1	1	1	1	1	0	1	1	1	1	1	1
NLA000501456	2	4	3	3	3	3	2	3	3	4	3	3	5	3	7	2	5	2	2	1	3	4	2	3	1	1	1	1	1	0	0	0	0	1	1	1	1	1	1	1	1	1	1	1	1	1	1	1	1
NLA000501461	2	5	3	5	3	3	2	3	3	4	4	3	8	3	7	2	5	1	2	1	3	4	2	3	1	1	1	1	1	1	1	1	1	1	1	1	1	1	1	1	1	1	1	1	1	1	1	1	1
NLA000501462	2	3	3	3	3	2	2	4	4	2	3	2	3	3	6	2	5	2	2	1	3	3	2	3	1	1	1	1	1	1	1	1	1	1	1	1	0	1	1	1	1	1	1	1	1	1	0	0	0
NLA000501463	2	5	3	5	3	3	2	3	3	4	3	3	4	3	6	2	5	2	2	1	3	4	2	3	1	1	1	1	1	1	1	1	1	1	1	1	1	1	1	1	1	1	1	1	1	1	1	1	1
NLA000501464	2	5	3	5	3	3	2	3	2	4	3	3	6	3	7	2	3	2	1	1	3	2	2	3	1	1	1	1	1	1	1	1	1	1	1	1	1	1	1	1	1	1	1	1	1	1	1	1	1
NLA000501467	2	5	3	5	3	3	2	3	2	4	4	4	4	3	7	2	5	2	2	1	3	4	3	2	1	1	1	1	1	1	1	1	1	1	1	1	1	1	1	1	1	1	1	1	1	1	1	1	1
NLA000501469	2	6	3	6	4	6	4	2	4	2	2	1	2	4	8	2	5	2	2	1	3	4	2	3	1	1	1	0	0	0	0	1	1	1	1	1	1	1	1	1	1	1	1	1	1	1	0	0	0
NLA000501471	0	4	3	3	1	3	2	4	3	2	5	2	4	2	4	2	5	2	2	1	3	4	2	3	1	1	1	1	1	1	1	1	1	1	1	1	1	1	1	1	1	1	1	1	1	1	1	1	0
NLA000501483	2	5	3	5	3	3	3	3	3	4	3	2	6	2	8	2	3	2	1	1	3	2	2	3	1	1	1	1	1	1	1	1	1	1	1	1	0	1	1	1	1	1	1	1	1	1	1	1	1
NLA000501484	2	5	1	3	2	3	1	4	2	1	2	2	2	3	4	2	6	2	2	1	3	5	2	3	1	1	0	1	1	1	1	1	1	1	1	1	1	1	1	1	1	1	1	1	0	0	0	0	1
NLA000501485	1	1	2	5	1	3	4	4	3	4	3	3	2	3	7	2	5	2	2	1	3	4	2	3	1	1	1	1	1	1	1	1	1	1	1	1	1	1	1	1	1	1	1	0	0	0	0	0	1
NLA000501495	2	5	2	3	2	3	2	4	2	2	3	2	3	2	5	2	6	2	2	1	3	4	2	3	1	1	1	1	1	1	1	1	1	1	1	1	0	0	0	0	0	1	1	1	1	1	1	1	1
NLA000501499	2	5	1	3	3	3	2	4	3	2	5	1	5	2	5	2	6	2	2	1	3	4	2	3	1	1	1	1	1	1	1	1	1	1	1	1	1	1	1	1	1	1	1	1	1	1	1	1	1
NLA000501500	2	5	3	2	2	2	2	4	3	2	3	2	2	3	8	2	4	2	2	1	3	4	1	3	1	1	1	1	0	1	1	1	1	1	1	1	1	1	1	1	1	1	1	1	1	1	1	1	0
NLA000501507	5	2	2	4	3	4	1	4	4	2	2	1	1	10	8	2	6	3	2	2	3	3	6	3	1	1	0	1	1	1	1	0	0	0	0	0	0	0	0	0	0	0	0	0	0	0	0	0	0
NLA000501508	2	5	5	3	3	3	2	2	3	2	3	2	4	2	5	2	3	1	2	1	3	4	2	3	1	1	1	1	1	1	1	1	1	1	1	1	1	1	1	1	1	1	1	1	1	1	1	1	1
NLA000501515	2	5	5	3	1	3	2	4	2	2	5	2	4	2	3	2	5	3	2	1	3	4	2	3	1	1	1	1	1	1	1	1	1	1	1	1	1	1	1	1	1	1	1	1	1	1	1	1	1
NLA000501516	2	5	4	5	3	3	2	3	3	4	3	3	5	3	7	2	3	2	2	1	3	2	2	3	1	1	1	1	1	1	1	1	1	1	1	1	1	1	1	1	1	1	1	1	0	0	0	0	1
NLA000501518	2	4	4	3	1	3	2	4	3	2	5	2	4	2	5	2	5	2	2	1	3	4	2	3	1	1	1	1	1	1	1	1	1	1	1	1	1	1	1	1	1	1	1	1	1	1	1	1	1
NLA000501519	2	5	4	3	2	3	2	4	3	2	3	2	4	2	5	2	4	2	1	1	3	4	2	2	1	1	1	1	0	1	1	1	1	1	1	1	1	1	1	1	1	1	1	1	1	1	1	1	1
NLA000501527	2	5	4	3	2	3	2	3	3	2	2	1	2	2	4	2	5	2	2	1	3	4	2	3	1	1	1	1	1	1	1	1	1	1	1	1	1	1	1	1	1	1	1	1	1	1	1	1	1
NLA000501528	2	5	3	3	1	3	2	4	3	2	3	2	3	2	5	2	5	2	2	1	3	4	2	3	1	1	1	0	0	1	1	1	1	1	1	1	1	1	1	1	1	1	1	1	1	1	1	1	1
NLA000501530	2	5	4	5	3	3	2	3	3	4	3	3	5	3	6	2	6	2	2	1	3	4	2	3	1	1	1	1	1	1	1	1	1	1	1	0	0	0	0	0	0	0	1	1	1	1	1	1	1
NLA000501531	2	4	4	3	1	2	2	5	3	2	7	2	3	2	5	2	5	2	2	1	3	4	2	3	1	1	0	1	1	1	1	1	1	1	1	1	1	1	1	1	1	1	1	1	1	1	1	1	1
NLA000501532	5	2	3	4	3	6	2	4	6	1	6	1	3	6	6	2	6	3	2	2	3	3	1	3	1	0	0	1	1	1	1	1	1	1	1	1	1	1	1	1	1	1	1	1	1	1	1	1	1
NLA000501534	2	5	4	4	3	3	3	3	3	4	3	0	3	3	7	2	5	2	2	1	3	4	2	3	1	1	1	0	0	0	0	0	0	0	0	0	1	1	1	1	1	0	1	1	1	1	1	1	1
NLA000501536	2	7	3	3	3	5	4	4	4	4	3	2	6	5	7	2	5	3	2	1	3	4	2	3	0	0	0	0	0	0	0	0	0	0	0	0	0	0	0	0	0	0	0	0	0	0	0	0	0
NLA000501539	2	5	4	2	3	3	2	4	2	2	3	2	2	5	1	2	5	2	2	1	3	4	1	2	1	0	1	1	1	1	1	1	1	1	1	1	1	1	1	1	1	1	1	1	1	1	1	1	1
NLA000501540	2	7	3	3	3	5	4	4	4	4	3	2	6	5	7	2	5	3	2	1	3	4	2	3	0	0	0	0	0	0	0	0	0	0	0	0	0	0	0	0	0	0	0	0	0	0	0	0	0
NLA000501542	2	4	4	3	1	2	2	5	3	2	7	2	3	2	5	2	5	2	2	1	3	4	2	3	1	1	0	1	1	1	1	1	1	1	1	1	1	1	1	1	1	1	1	1	1	1	1	1	1
NLA000501546	5	2	2	4	3	4	1	4	4	2	2	1	9	10	7	2	6	2	2	2	3	3	5	3	1	1	0	1	1	1	1	1	1	1	1	1	1	1	1	1	1	1	1	0	0	1	1	1	1
NLA000501550	5	2	3	4	3	5	2	2	6	2	4	1	3	7	4	2	6	1	2	2	3	3	2	3	1	1	1	1	1	1	1	1	1	1	1	1	1	1	1	1	1	1	1	1	1	1	1	1	1
NLA000501551	2	6	3	5	3	3	2	3	3	3	3	3	4	2	7	2	3	2	2	1	3	2	2	3	1	1	1	1	1	1	1	1	1	1	1	1	1	1	1	1	1	1	1	1	1	1	1	1	1
NLA000501554	2	5	5	4	3	3	3	4	3	2	3	2	4	2	3	2	5	2	2	1	3	4	2	3	1	1	1	1	1	1	1	1	1	1	1	1	1	1	1	1	1	1	1	1	1	1	1	1	1
NLA000501555	4	5	2	2	3	2	2	4	?	2	1	2	4	1	4	3	5	2	2	1	2	4	2	3	1	1	1	1	1	1	1	1	1	1	1	1	1	0	0	0	0	0	0	0	0	0	0	0	0
NLA000501556	2	5	3	5	3	3	2	3	3	4	3	3	3	3	5	2	5	2	2	1	3	4	2	3	1	1	1	1	1	1	1	1	1	1	1	1	1	1	1	1	1	1	1	1	1	1	1	1	1
NLA000501558	5	2	3	4	3	4	1	4	4	2	2	1	8	5	7	2	6	4	2	2	3	3	6	3	1	1	0	1	1	1	1	1	1	1	1	1	1	1	1	1	1	1	1	0	0	1	1	1	1
NLA000501559	2	7	4	3	3	5	4	4	4	4	5	2	6	6	8	2	5	3	2	1	3	4	2	3	0	0	0	0	0	0	0	0	0	0	0	0	0	0	0	0	0	0	0	0	0	0	0	0	0
NLA000501560	2	6	3	5	3	3	2	3	3	3	3	3	4	2	7	2	3	2	2	1	3	2	2	3	1	1	1	1	1	1	1	1	1	1	1	1	1	1	1	1	1	1	1	1	1	1	1	1	1
NLA000501561	2	5	3	4	3	3	4	4	1	2	1	2	3	3	7	2	6	2	2	1	3	4	2	1	1	1	1	1	1	1	1	1	0	0	0	1	1	1	1	1	1	1	1	1	0	0	0	0	1
NLA000501573	2	1	5	10	2	2	3	5	4	4	3	?	2	2	6	2	5	2	2	1	1	4	2	3	1	1	1	1	1	1	1	0	0	1	1	1	1	1	1	1	1	1	1	1	1	1	1	1	1
NLA000501576	5	2	3	4	3	6	2	4	6	1	7	1	3	6	6	2	6	3	2	2	3	3	1	3	1	0	0	1	1	1	1	1	1	1	1	1	1	1	1	1	1	1	1	1	1	1	1	1	1
NLA000501578	2	7	4	3	3	4	4	4	4	4	3	2	6	5	8	2	5	3	2	1	3	4	2	3	0	0	0	0	0	0	0	0	0	0	0	0	0	0	0	0	0	0	0	0	0	0	0	0	0
NLA000501581	2	5	3	4	2	3	4	2	2	2	1	2	3	3	7	2	6	2	2	1	3	4	2	1	1	1	1	1	1	1	1	1	0	0	0	1	1	1	1	1	1	1	1	1	0	0	0	0	1
NLA000501582	2	7	2	6	4	4	4	2	4	4	4	0	2	4	3	2	5	2	2	1	3	4	2	3	1	1	1	0	0	0	0	1	1	1	1	1	1	1	1	1	1	1	1	1	1	1	0	0	0
NLA000501583	2	5	3	5	3	3	2	3	3	4	3	3	5	3	5	2	5	2	2	1	3	4	2	3	1	1	1	1	1	1	1	1	1	1	1	1	0	1	1	1	1	1	1	1	1	1	1	1	1
NLA000501584	2	5	4	3	3	3	2	4	3	2	3	2	3	2	5	2	6	2	2	1	3	4	2	3	1	1	1	1	1	1	1	1	1	1	1	1	0	1	1	1	1	1	1	0	1	1	0	1	1
NLA000501585	5	2	2	4	3	4	1	4	4	2	2	1	9	10	7	2	6	2	2	2	3	3	6	3	1	1	0	1	1	1	1	1	1	1	1	1	1	1	1	1	1	1	1	0	0	1	1	1	1
NLA000501589	2	6	3	5	3	3	2	3	3	3	3	3	4	2	7	2	3	2	2	1	3	2	2	3	1	1	1	1	1	1	1	1	1	1	1	1	1	1	1	1	1	1	1	1	1	1	1	1	1
NLA000501590	2	5	3	5	3	2	2	3	3	4	3	3	3	3	6	2	5	2	2	1	3	4	2	3	1	1	1	1	1	1	1	1	1	1	1	1	1	1	1	1	1	1	1	1	1	1	1	1	1
NLA000501593	1	1	2	5	1	3	4	4	3	4	3	3	2	3	7	2	5	2	2	1	3	4	2	3	1	1	1	1	1	1	1	1	1	1	1	1	1	1	1	1	1	1	1	0	0	0	0	0	1
NLA000501595	2	8	2	1	3	3	2	4	3	2	1	?	2	3	4	2	5	2	2	1	3	3	3	3	1	1	1	1	1	1	1	1	1	1	1	1	1	1	1	1	0	1	1	1	1	1	1	1	1
NLA000501599	2	5	3	5	3	3	2	3	3	4	4	?	6	3	7	2	3	2	1	1	3	2	2	3	1	1	1	1	1	1	1	1	1	1	1	1	1	1	1	1	1	1	1	1	1	1	1	1	1
NLA000501600	2	8	3	4	3	5	4	2	4	2	3	?	2	4	7	2	5	3	2	1	3	4	2	3	1	1	1	0	0	0	0	1	1	1	1	1	1	1	1	1	1	1	1	1	1	1	0	0	0
NLA000501602	2	1	2	5	1	3	3	4	3	4	3	3	2	3	5	2	5	2	2	1	3	4	2	3	1	1	1	1	1	1	1	1	1	1	1	1	1	1	1	1	1	1	1	1	1	1	1	1	1
NLA000501605	2	4	1	4	3	3	2	3	3	4	3	3	4	4	8	2	5	2	2	1	3	4	2	3	1	1	1	1	1	1	1	1	1	1	1	0	0	0	0	0	1	1	1	0	0	0	0	0	1
NLA000501606	2	5	4	5	3	3	2	3	3	4	3	3	7	3	4	2	5	2	2	1	3	4	2	3	1	1	1	1	1	1	1	1	1	1	1	1	1	1	1	1	1	1	1	1	1	1	1	1	1
NLA000501614	2	5	4	3	1	3	2	4	3	2	3	0	4	2	6	2	5	2	2	1	3	4	2	2	1	1	1	1	1	1	1	1	1	1	1	1	1	1	1	1	1	1	1	1	1	1	1	1	1
NLA000501615	4	5	1	2	3	3	2	4	3	2	3	2	1	2	8	2	5	2	1	1	3	3	1	3	1	1	1	1	1	1	1	0	0	0	0	1	1	1	1	1	1	1	1	1	1	1	1	1	0
NLA000501616	5	2	3	4	3	3	2	2	9	2	3	1	3	4	8	2	6	1	2	2	3	3	4	3	1	1	1	1	1	1	1	1	1	1	1	1	1	1	1	1	1	1	1	1	1	1	1	1	1
NLA000501617	2	7	4	4	3	4	4	4	2	2	6	2	3	2	5	2	5	2	2	1	2	4	2	3	1	1	1	1	1	1	1	1	1	1	1	1	1	1	1	1	1	1	1	1	0	0	0	0	1
NLA000501618	2	5	3	3	3	3	2	4	4	2	17	2	6	3	5	2	5	2	1	1	3	4	2	3	1	1	1	1	1	1	1	1	1	1	1	1	1	1	1	1	1	1	1	1	1	1	0	0	0
NLA000501624	2	5	2	3	3	3	1	4	4	2	4	2	2	3	0	2	3	2	2	1	3	4	2	2	0	0	0	0	1	1	1	1	1	1	1	0	0	1	1	1	1	1	1	1	1	1	1	1	1
NLA000501627	2	5	1	3	3	3	2	4	3	2	6	2	5	2	5	1	6	2	2	1	3	4	2	3	1	1	1	1	1	1	1	1	0	0	1	1	1	1	1	1	1	1	1	1	1	1	1	1	1
NLA000501628	2	5	4	3	2	4	2	4	3	2	3	2	4	2	5	2	5	2	1	1	3	4	2	3	1	1	1	1	1	1	1	1	1	1	1	1	1	1	1	1	1	1	1	1	1	1	1	1	1
NLA000501630	4	5	2	2	2	3	2	5	7	4	2	1	4	3	4	2	4	2	2	1	3	3	5	3	1	1	0	1	1	0	1	0	0	0	0	0	1	1	1	0	1	1	1	1	1	1	1	1	1
NLA000501632	2	5	3	5	3	2	2	3	3	4	3	3	4	3	7	2	5	2	2	1	3	4	2	2	1	1	1	1	1	1	1	1	0	0	1	1	1	1	1	1	1	1	1	1	1	1	1	1	1
NLA000501633	2	5	3	5	3	3	4	3	3	4	3	3	2	3	3	2	3	2	2	1	3	4	2	4	1	1	1	1	1	1	1	1	1	1	1	1	1	1	1	1	1	0	1	1	1	1	1	1	1
NLA000501637	2	6	3	3	3	5	4	4	4	4	3	2	6	4	6	2	5	3	2	1	3	4	2	3	0	0	0	0	0	0	0	0	0	0	0	0	0	0	0	0	0	0	0	0	0	0	0	0	0
NLA000501638	2	1	2	5	1	3	1	4	3	4	2	2	2	3	7	2	5	2	2	1	3	4	2	3	1	1	1	1	1	1	1	1	1	1	1	1	1	1	1	1	1	1	1	1	1	1	1	1	1
NLA000501677	2	5	2	5	3	3	2	3	3	4	3	3	5	3	3	2	5	2	2	1	3	4	2	3	1	1	0	1	1	1	1	1	1	1	1	1	1	1	1	1	1	1	1	1	1	1	1	1	1
NLA000501678	2	5	2	2	3	3	2	4	3	2	3	2	4	2	11	2	5	2	2	1	3	4	1	3	1	1	1	1	1	1	1	1	1	1	1	1	1	1	1	1	1	1	1	1	1	1	1	1	1
NLA000501682	3	4	4	3	1	3	3	4	4	2	3	2	4	1	5	2	5	2	2	1	3	4	2	3	1	1	1	1	1	1	1	1	0	0	0	0	0	0	0	0	0	0	0	0	0	0	0	0	0
NLA000501686	3	5	3	4	3	3	3	2	4	2	3	2	2	1	6	2	5	2	2	1	3	4	2	3	0	0	0	0	0	0	0	0	0	0	0	0	0	0	0	0	0	0	0	0	0	0	0	0	1
NLA000501689	2	5	4	3	3	3	2	4	3	2	3	2	3	2	5	2	6	2	2	1	3	4	2	3	1	1	1	1	1	1	1	1	1	1	1	1	0	1	1	1	1	1	1	0	1	1	0	1	1
NLA000501691	2	6	3	7	4	5	4	2	4	4	3	4	2	4	7	2	5	3	2	1	3	4	2	3	1	1	1	0	0	0	0	1	1	1	1	1	1	1	1	1	1	1	1	1	1	1	0	0	0
NLA000501692	2	5	1	3	3	3	2	5	3	2	6	2	5	2	5	1	6	2	2	1	3	4	2	3	1	1	1	1	1	1	1	0	0	0	1	1	1	1	1	1	1	1	1	1	1	1	1	1	1
NLA000501694	2	5	6	4	3	3	4	3	3	4	3	3	4	3	8	2	5	2	2	1	3	4	2	3	1	1	0	0	0	1	1	1	1	1	1	1	1	1	1	0	1	0	1	1	1	1	1	1	1
NLA000501696	2	4	2	4	1	3	2	2	2	1	2	2	2	3	6	1	6	2	2	1	3	4	2	3	1	1	1	1	1	1	1	1	1	1	1	1	1	1	1	1	1	1	1	1	0	0	0	0	1
NLA000501698	2	5	4	4	3	3	5	3	3	4	3	3	3	3	5	2	5	2	2	1	3	4	2	3	1	1	1	0	0	0	0	0	0	0	0	0	1	1	1	1	1	0	1	1	1	1	1	1	1
NLA000501699	2	5	2	3	1	3	2	4	2	2	4	2	4	2	4	2	5	2	2	1	3	4	2	3	1	1	1	1	1	1	1	1	1	1	1	1	1	1	1	1	1	1	1	0	1	1	1	1	1
NLA000501705	2	4	2	3	4	3	2	?	2	2	3	2	4	2	5	2	5	2	2	1	3	4	2	3	1	1	1	1	1	1	1	1	1	1	1	1	1	1	1	1	1	1	1	1	1	1	1	1	1
NLA000501706	2	5	4	3	3	3	2	4	3	2	4	2	3	2	6	2	6	2	2	1	3	4	2	3	1	1	1	1	1	1	1	1	1	1	1	1	1	1	1	1	1	1	1	0	1	1	0	1	1
NLA000501708	2	3	1	2	4	3	2	4	3	2	3	2	4	3	3	2	5	2	2	1	3	3	2	3	1	1	1	1	1	1	0	1	0	1	1	1	0	1	1	1	1	1	1	1	0	0	0	0	1
NLA000501709	2	5	3	5	3	3	4	3	3	4	3	3	2	3	3	2	3	2	2	1	3	4	2	4	1	1	1	1	1	1	1	1	1	1	1	1	1	1	1	1	1	0	1	1	1	1	1	1	1
NLA000501710	2	7	2	4	3	4	4	4	2	2	5	2	3	2	5	2	6	2	2	1	3	4	2	3	1	1	1	1	1	1	1	1	1	1	1	1	1	1	1	1	1	1	1	1	0	0	0	0	1
NLA000501711	2	5	2	3	2	3	2	3	2	2	3	2	4	2	5	2	5	2	2	1	3	4	2	3	1	1	1	1	1	1	1	1	1	1	1	1	1	1	1	1	1	1	1	1	1	1	1	1	1
NLA000501712	3	5	3	4	3	3	4	4	3	2	3	2	4	1	3	2	5	2	2	1	3	4	2	3	1	1	1	1	1	1	1	1	1	1	1	1	0	0	0	0	1	1	1	1	1	1	1	1	1
NLA000501715	2	5	1	3	3	3	2	5	3	2	6	?	5	2	5	1	6	2	2	1	3	4	2	3	1	1	1	1	1	1	1	0	0	0	1	1	1	1	1	1	1	1	1	1	1	1	1	1	1
NLA000501716	2	5	2	3	1	3	2	4	2	2	4	2	4	2	4	2	5	2	2	1	3	4	2	3	1	1	1	1	1	1	1	1	1	1	1	1	1	1	1	1	1	1	1	0	1	1	1	1	1
NLA000501719	2	5	3	3	1	3	2	4	3	2	3	2	4	2	5	2	5	2	1	1	3	4	2	3	1	1	1	1	1	1	1	1	1	1	1	1	1	1	1	1	1	1	1	1	1	0	1	1	1
NLA000501722	2	5	1	3	3	2	2	6	1	2	9	2	4	2	5	2	6	2	2	1	3	4	2	3	1	1	1	1	1	1	1	1	1	1	1	1	1	1	1	1	1	1	1	1	1	1	1	1	1
NLA000501723	2	4	3	2	3	3	2	4	4	3	4	2	3	3	6	2	5	2	2	1	3	4	2	3	1	1	1	1	1	1	1	1	1	1	1	1	0	1	1	1	1	1	1	1	1	0	1	1	1
NLA000501724	2	5	4	2	3	2	3	4	2	1	2	2	2	3	7	1	6	2	2	1	3	4	2	3	1	1	1	1	1	1	1	1	1	1	1	1	1	1	1	1	1	1	1	1	0	0	0	0	0
NLA000501725	2	5	2	5	3	3	2	3	3	4	3	2	4	2	5	2	3	2	1	1	3	2	2	3	1	1	1	1	1	1	1	1	1	1	1	1	1	1	1	1	1	1	1	1	1	1	1	1	1
NLA000501726	4	2	3	4	3	5	2	4	10	2	4	1	11	6	6	2	11	3	2	2	1	3	4	3	1	1	1	1	1	1	1	1	1	1	1	1	1	1	1	1	1	1	1	1	1	1	0	0	0
NLA000501727	2	5	4	3	3	3	2	4	4	2	3	2	2	3	2	2	1	2	2	1	3	4	2	3	1	0	1	1	1	1	1	1	1	1	1	1	1	1	1	1	1	1	1	1	1	1	1	1	1
NLA000501730	5	2	2	4	3	4	1	4	4	2	2	1	8	8	7	2	6	3	2	2	3	3	6	3	1	1	0	1	1	1	1	1	1	1	1	1	1	1	1	1	1	1	1	0	0	1	1	1	1
NLA000501735	2	5	3	5	2	3	2	3	3	4	3	3	5	3	5	2	5	2	2	1	3	4	2	3	1	1	1	1	1	1	1	1	1	1	1	1	1	1	1	1	1	1	1	1	1	1	1	1	1
NLA000501737	2	5	3	4	2	3	4	2	2	2	1	2	2	3	7	2	6	2	2	1	3	4	2	1	1	1	1	1	1	1	1	1	0	0	0	1	1	1	1	1	1	1	1	1	0	0	0	0	1
NLA000501738	2	5	4	3	1	3	2	4	3	2	3	2	3	2	2	2	5	2	2	1	3	4	2	3	0	1	1	1	1	1	1	1	1	1	1	1	1	1	1	1	1	1	1	1	1	1	1	1	1
NLA000501739	2	5	4	5	1	3	2	3	3	4	3	3	5	3	7	2	3	2	2	1	3	2	2	2	0	0	0	0	0	0	0	0	0	0	0	0	0	0	0	0	0	0	0	0	0	0	0	0	1
NLA000501741	2	7	4	3	3	4	4	4	4	4	3	2	6	5	8	2	5	3	2	1	3	4	2	3	0	0	0	0	0	0	0	0	0	0	0	0	0	0	0	0	0	0	0	0	0	0	0	0	0
NLA000501742	2	5	3	5	3	3	2	3	3	4	3	2	7	2	7	2	3	2	1	1	3	2	2	3	1	1	1	1	1	1	1	1	1	1	1	1	1	1	1	1	1	1	1	1	1	1	1	1	1
NLA000501743	2	5	5	4	3	3	3	6	2	1	2	3	2	3	5	1	7	2	2	1	3	4	2	3	1	1	1	1	1	1	1	1	1	1	1	0	1	1	1	1	1	1	1	1	0	0	0	0	1
NLA000501746	2	3	1	4	3	3	3	3	3	4	2	3	6	3	8	2	5	2	2	1	3	4	3	3	1	1	1	1	1	1	1	1	1	1	1	1	0	1	1	1	1	1	1	1	1	1	1	1	1
NLA000501747	2	5	6	5	3	1	3	4	1	1	2	2	2	2	7	2	6	2	2	1	3	4	2	3	1	1	1	1	1	1	1	1	1	1	1	1	1	1	1	1	1	1	1	1	0	0	0	0	1
NLA000501751	2	5	4	4	3	3	4	3	3	4	3	3	3	3	5	2	5	2	2	1	3	4	2	3	1	1	1	0	0	0	0	0	0	0	0	0	1	1	1	1	1	0	1	1	1	1	1	1	1
NLA000501756	2	7	3	5	4	5	5	2	4	2	3	4	2	4	8	2	5	2	2	1	3	4	2	3	1	1	1	0	0	0	0	1	1	1	1	1	1	1	1	1	1	1	1	1	1	1	0	0	0
NLA000501757	2	1	4	7	4	4	4	2	4	2	2	4	2	3	5	2	5	3	2	1	3	4	2	3	1	1	1	0	0	0	0	1	1	1	1	1	1	1	1	1	1	1	1	0	0	0	0	0	0
NLA000501760	2	5	2	3	4	3	2	4	2	2	3	2	5	2	5	2	5	2	2	1	3	4	2	3	1	1	1	1	1	1	1	1	1	1	1	1	1	1	1	1	1	1	1	1	1	1	1	1	1
NLA000501768	2	6	1	8	3	3	2	3	3	4	8	3	2	6	7	2	5	2	2	1	3	4	2	3	1	1	0	1	1	1	1	1	1	1	1	1	1	1	1	1	1	1	1	1	1	1	1	1	1
NLA000501772	2	5	3	3	3	3	2	4	3	2	3	2	3	2	4	2	6	2	2	1	3	4	2	3	1	1	1	1	1	1	1	1	1	1	1	1	1	1	1	1	1	1	1	1	1	1	1	1	1
NLA000501777	2	7	3	3	3	5	4	4	4	4	3	2	6	5	11	2	5	3	2	1	3	4	2	3	0	0	0	0	0	0	0	0	0	0	0	0	0	0	0	0	0	0	0	0	0	0	0	0	0
NLA000501778	2	6	3	4	3	2	4	4	2	2	2	2	3	2	8	2	7	2	2	1	3	4	2	3	0	1	1	1	1	1	1	1	1	1	1	1	1	1	1	1	1	1	1	1	0	0	0	0	1
NLA000501780	2	5	4	4	3	2	0	3	3	4	3	3	8	3	6	2	5	2	2	1	1	4	2	3	1	1	1	1	1	1	1	1	1	1	1	1	1	1	1	1	1	1	1	1	1	1	1	1	1
NLA000501781	4	2	1	4	3	5	2	4	7	2	4	1	8	6	6	2	6	3	2	2	4	3	4	3	1	1	1	1	1	1	1	1	1	1	1	1	1	1	1	1	0	1	1	1	1	1	0	1	1
NLA000501783	2	5	3	3	3	5	4	4	4	4	3	2	6	5	8	2	5	3	2	1	3	4	2	3	0	0	0	0	0	0	0	0	0	0	0	0	0	0	0	0	0	0	0	0	0	0	0	0	0
NLA000501784	2	5	6	4	3	3	3	4	2	1	3	3	2	3	6	1	6	2	2	1	3	4	2	3	1	1	1	1	1	1	1	1	1	1	1	1	1	1	1	1	1	1	1	1	0	0	0	0	1
NLA000501786	2	5	2	3	3	3	2	4	2	2	3	2	4	2	5	2	5	2	2	1	3	4	2	3	1	1	1	1	1	1	1	1	1	1	1	1	1	1	1	1	1	1	1	1	1	1	1	1	1
NLA000501787	2	3	3	6	4	6	4	2	4	2	3	4	2	4	8	2	5	3	2	1	3	4	2	1	1	1	1	0	0	0	0	1	1	1	1	1	1	1	1	1	1	1	1	1	1	1	0	0	0
NLA000501791	5	2	2	4	3	4	1	4	4	2	2	1	1	10	8	2	6	3	2	2	3	3	6	3	1	1	0	1	1	1	1	0	0	0	0	0	0	0	0	0	0	0	0	0	0	0	0	0	0
NLA000501792	5	2	3	4	3	5	2	2	7	2	2	1	8	13	4	2	6	1	2	2	3	3	4	3	1	1	1	0	1	1	1	1	1	0	0	0	0	0	0	0	0	1	1	1	1	1	1	1	1
NLA000501793	3	5	2	3	3	2	3	4	4	2	3	2	4	1	8	3	5	2	2	1	3	4	2	3	1	1	1	1	1	1	1	1	0	0	1	1	1	1	1	1	1	1	1	1	1	1	1	1	1
NLA000501795	2	4	4	3	1	2	2	5	3	2	7	2	3	2	5	2	5	2	2	1	3	4	2	3	1	1	0	1	1	1	1	1	1	1	1	1	1	1	1	1	1	1	1	1	1	1	1	1	1
NLA000501799	8	2	3	4	2	5	1	4	7	2	4	1	2	6	6	2	5	2	2	2	3	3	4	3	1	1	1	1	1	1	1	1	1	1	1	1	1	1	1	1	1	1	1	1	1	1	1	1	1
NLA000501800	2	6	1	4	3	3	4	4	2	2	2	?	2	2	6	2	6	2	2	1	3	4	2	3	1	1	1	1	1	1	1	1	1	1	1	1	1	1	1	1	1	1	1	1	0	0	0	0	1
NLA000501804	2	5	4	3	1	3	2	5	2	2	3	2	2	2	5	2	5	2	1	1	3	4	2	3	1	1	1	1	1	1	1	1	1	1	1	1	1	1	1	1	1	1	1	1	1	1	1	1	1
NLA000501806	2	5	4	3	1	3	2	5	2	2	6	2	4	2	5	2	6	2	2	1	3	4	2	4	1	1	1	1	1	1	1	1	1	1	1	1	1	1	1	1	1	1	1	1	1	1	1	1	1
NLA000501808	2	7	3	6	4	5	4	2	4	3	3	4	2	4	7	2	5	3	2	1	3	4	2	3	1	1	1	0	0	0	0	1	1	1	1	0	0	1	1	1	1	1	1	1	1	0	0	0	0
NLA000501809	3	6	4	4	3	3	4	4	2	2	3	2	4	3	6	2	3	2	2	1	3	4	2	3	1	1	1	1	1	1	1	1	1	1	1	1	1	1	1	1	1	1	1	1	0	0	0	0	1
NLA000501811	2	5	3	5	3	3	1	3	3	4	3	3	5	3	5	2	5	2	2	1	1	4	2	3	1	1	1	1	1	1	1	1	1	1	1	1	1	1	1	1	1	1	1	1	1	1	1	1	1
NLA000501813	2	3	3	4	3	3	1	5	3	2	1	2	4	2	7	2	6	2	2	1	3	4	2	1	1	1	1	1	1	1	1	1	0	0	0	1	1	1	1	1	1	1	1	0	0	0	0	0	0
NLA000501814	2	7	3	1	3	5	2	4	2	4	3	4	?	4	8	2	5	3	2	1	3	5	2	3	0	0	0	0	0	0	0	0	0	0	0	0	0	0	0	0	0	0	0	0	0	0	0	0	0
NLA000501817	2	5	3	4	3	3	2	3	3	4	1	3	6	3	7	2	5	2	2	1	3	4	2	3	1	1	1	1	1	1	1	1	1	1	1	1	1	1	1	1	1	1	1	1	1	1	1	0	1
NLA000501819	2	5	3	5	3	3	2	3	3	4	4	3	4	3	3	2	5	2	2	1	3	4	2	3	1	1	1	1	1	1	1	1	1	1	1	1	1	1	1	1	1	1	1	1	0	0	0	0	1
NLA000501823	9	2	3	4	2	5	2	4	7	2	4	1	2	5	6	4	5	3	2	2	3	3	4	3	1	1	1	1	1	1	1	1	1	1	1	1	0	1	1	1	1	1	1	1	1	1	1	1	1
NLA000501824	2	7	1	3	3	5	4	4	4	4	3	2	5	5	8	2	5	3	2	1	1	4	2	3	0	0	0	0	0	0	0	0	0	0	0	0	0	0	0	0	0	0	0	0	0	0	0	0	0
NLA000501826	2	5	2	3	1	3	2	4	2	2	4	2	4	2	4	2	5	2	2	1	3	4	2	3	1	1	1	1	1	1	1	1	1	1	1	1	1	1	1	1	1	1	1	0	0	0	0	0	0
NLA000501827	2	5	2	5	3	3	2	3	2	4	3	3	6	3	4	2	5	2	2	1	3	4	2	3	0	0	0	0	0	0	0	0	0	0	0	0	0	0	0	0	0	0	0	0	0	0	0	0	1
NLA000501828	5	2	3	6	3	5	2	2	8	2	5	1	7	8	3	2	5	1	2	2	3	3	2	3	1	1	1	1	1	1	1	1	1	1	1	1	0	0	0	0	0	0	1	1	1	1	1	1	1
NLA000501840	2	5	1	3	3	3	2	4	3	2	5	2	5	2	3	2	6	2	2	1	3	4	2	3	0	0	0	1	1	1	1	1	1	1	1	1	1	1	1	1	1	1	1	1	1	1	1	1	1
NLA000501842	2	5	3	5	3	3	2	3	3	4	3	3	5	3	5	2	5	2	2	1	3	4	2	3	1	1	1	1	1	1	1	1	1	1	1	1	1	1	1	1	1	1	1	1	1	1	1	1	1
NLA000501843	2	5	4	3	1	3	2	4	3	2	8	2	2	2	5	2	5	2	2	1	3	4	2	3	1	1	1	1	1	1	1	1	0	0	0	1	1	1	1	1	1	1	1	1	1	1	1	1	0
NLA000501846	2	8	2	3	3	4	4	4	2	1	5	2	3	2	5	2	4	2	2	1	3	4	2	3	1	1	1	1	1	1	1	1	1	1	1	1	1	1	1	1	1	1	1	1	0	0	0	0	1
NLA000501848	3	5	5	2	3	3	3	4	4	2	4	2	4	1	5	2	5	2	2	1	3	4	2	3	1	1	1	1	1	1	1	1	0	0	1	1	1	1	1	1	1	1	1	1	1	1	1	1	1
NLA000501849	2	7	3	3	3	5	4	4	4	4	3	2	6	5	8	2	5	3	2	1	3	4	2	3	0	0	0	0	0	0	0	0	0	0	0	0	0	0	0	0	0	0	0	0	0	0	0	0	0
NLA000501850	2	4	2	3	3	3	1	5	3	2	4	2	3	3	3	2	5	2	2	1	3	4	2	2	0	0	0	0	1	1	1	1	1	1	1	0	1	1	1	1	1	1	1	1	1	1	1	1	1
NLA000501851	4	2	3	3	2	5	2	5	7	2	3	1	2	6	6	2	5	3	2	2	3	3	5	3	1	1	1	1	1	1	1	1	1	1	1	1	1	1	1	1	1	1	1	1	1	1	1	1	1
NLA000501854	2	5	3	5	3	3	2	3	3	4	3	3	3	3	6	2	5	2	2	1	3	4	2	3	1	1	1	1	1	1	1	1	1	1	1	0	1	1	1	1	1	1	1	1	0	1	1	0	0
NLA000501860	2	4	1	4	4	2	1	4	4	4	3	3	3	2	2	2	4	2	2	2	3	3	2	3	1	0	1	1	1	1	1	0	0	0	0	0	1	1	1	1	1	1	1	1	0	0	0	0	1
NLA000501863	2	6	4	6	4	5	4	2	4	2	3	4	2	4	7	2	5	3	2	1	3	4	2	3	1	1	1	0	0	0	0	0	0	0	0	0	1	1	1	1	1	1	1	1	1	1	0	0	0
NLA000501865	5	2	3	4	3	5	2	2	8	2	5	1	5	9	4	2	6	1	2	2	3	3	4	3	1	1	1	1	1	1	1	1	1	1	0	1	1	1	1	1	1	1	1	1	1	1	1	1	1
NLA000501868	2	5	1	3	3	3	2	4	4	2	19	2	5	3	5	2	5	2	1	1	3	4	2	3	1	1	1	1	1	1	1	1	1	1	1	1	1	1	1	1	1	1	1	1	1	1	0	0	0
NLA000501871	2	5	1	3	2	3	1	4	2	1	2	2	2	3	4	2	6	2	2	1	3	5	2	3	1	1	0	1	1	1	1	1	1	1	1	1	1	1	1	1	1	1	1	1	0	0	0	0	1
NLA000501872	1	1	2	5	1	3	4	4	3	4	3	3	2	3	8	2	5	2	2	1	3	4	2	3	1	1	1	1	1	1	1	1	1	1	1	1	1	1	1	1	1	1	1	0	0	0	0	0	1
NLA000501877	5	2	2	4	3	4	1	4	4	2	2	1	9	7	7	2	6	3	2	2	3	3	7	3	1	1	0	1	1	1	1	1	1	1	0	0	0	0	0	0	0	1	1	0	0	1	1	1	1
NLA000501878	2	6	3	5	3	3	2	3	3	3	3	3	4	2	7	2	3	2	2	1	3	2	2	3	1	1	1	1	1	1	1	1	1	1	1	1	1	1	1	1	1	1	1	1	1	1	1	1	1
NLA000600001	2	5	4	3	3	3	2	4	2	2	3	2	5	2	6	2	5	2	3	1	3	4	2	3	1	1	1	1	1	1	1	1	1	1	1	1	1	1	1	1	1	1	1	1	1	1	1	1	1
NLA000600004	2	4	1	3	1	3	4	4	2	1	2	2	3	3	8	2	6	2	2	1	2	4	1	5	1	1	1	1	1	1	1	1	1	1	1	1	1	1	1	1	1	1	1	1	0	0	0	0	1
NLA000600005	6	2	3	4	2	6	2	4	7	2	4	1	2	5	6	2	5	3	2	2	3	3	4	3	1	1	1	1	1	1	1	1	1	1	1	1	1	1	1	1	1	1	1	1	1	1	1	1	1
NLA000600006	5	2	4	4	3	5	2	4	9	2	2	1	5	6	6	2	6	3	1	2	3	3	8	3	1	1	1	1	1	1	1	1	1	1	1	1	1	1	1	1	0	1	1	1	1	1	0	0	1
NLA000600008	2	7	1	3	3	4	4	4	4	4	3	2	5	5	8	2	5	3	2	1	1	4	2	3	0	0	0	0	0	0	0	0	0	0	0	0	0	0	0	0	0	0	0	0	0	0	0	0	0
NLA000600009	2	6	3	5	3	3	2	3	3	3	3	3	4	2	7	2	3	2	2	1	3	2	2	3	0	0	0	0	0	0	0	0	0	0	0	0	0	0	0	0	0	0	0	0	0	0	0	0	0
NLA000600010	2	5	3	3	3	3	2	4	4	2	2	2	5	3	5	2	5	2	1	1	3	4	2	3	1	1	1	1	1	1	1	1	1	1	1	1	1	1	1	1	1	1	1	1	1	1	1	1	1
NLA000600011	2	8	2	4	3	4	4	4	2	2	5	2	3	2	5	2	4	2	2	1	3	4	2	3	1	1	1	1	1	1	1	1	1	1	1	1	1	1	1	1	1	1	1	1	0	0	0	0	1
NLA000600012	2	6	1	4	2	3	5	4	2	1	2	2	2	3	6	2	5	2	2	1	2	4	2	3	1	1	0	1	1	1	1	1	1	1	1	1	0	1	1	1	1	1	1	1	0	0	0	0	1
NLA000600016	5	2	3	4	3	5	2	4	4	2	4	1	6	5	6	2	4	3	2	2	3	3	2	3	1	1	1	1	1	1	1	1	1	1	1	1	1	1	1	1	1	1	1	1	1	1	0	1	1
NLA000600017	5	2	2	4	3	4	1	4	4	2	2	1	9	10	7	2	6	3	2	2	3	3	6	3	1	1	0	1	1	1	1	1	1	1	1	1	1	1	1	1	1	1	1	0	0	1	1	1	1
NLA000600018	2	7	3	3	3	5	4	4	4	4	3	2	5	5	8	2	5	3	2	1	3	4	2	3	0	0	0	0	0	0	0	0	0	0	0	0	0	0	0	0	0	0	0	0	0	0	0	0	0
NLA000600019	5	2	1	4	2	6	2	4	7	2	2	1	5	4	7	2	6	2	2	2	3	3	6	3	1	1	1	1	1	1	1	1	1	1	1	1	0	1	1	1	1	1	1	1	1	1	0	0	1
NLA000600023	2	5	3	5	3	2	2	1	3	4	3	3	6	4	7	2	5	2	2	1	3	4	2	3	1	1	1	1	1	1	1	1	1	1	1	1	1	1	1	1	1	0	1	1	1	1	1	1	1
NLA000600028	2	7	4	3	3	4	4	4	4	4	3	2	6	5	8	2	5	3	2	1	3	4	2	3	0	0	0	0	0	0	0	0	0	0	0	0	0	0	0	0	0	0	0	0	0	0	0	0	0
NLA000600030	2	4	2	3	3	3	2	4	3	2	3	2	5	2	4	2	7	2	1	1	3	4	2	3	1	1	1	1	1	1	1	1	1	1	1	1	1	1	1	1	1	1	1	1	1	1	1	1	0
NLA000600034	3	4	1	3	2	3	2	3	2	2	3	2	3	2	5	2	5	2	2	1	3	4	2	3	1	1	1	1	1	1	1	1	1	1	1	1	1	1	1	1	1	1	1	1	1	1	1	1	1
NLA000600037	2	5	2	3	3	5	3	5	4	2	4	2	3	2	7	2	5	2	2	1	3	4	2	3	0	0	0	0	0	0	0	0	0	0	0	0	0	0	0	0	0	0	0	0	0	0	0	0	1
NLA000600038	2	6	3	5	3	3	2	3	3	3	3	3	4	2	7	2	3	2	2	1	3	2	2	3	1	1	1	1	1	1	1	1	1	1	1	1	1	1	1	1	1	1	1	1	1	1	1	1	1
NLA000600039	2	5	1	3	2	3	1	4	2	1	2	2	2	3	4	2	6	2	2	1	3	5	2	3	1	1	0	1	1	1	1	1	1	1	1	1	1	1	1	1	1	1	1	1	0	0	0	0	1
NLA000600040	5	2	2	4	2	5	2	4	7	2	2	1	7	9	5	2	6	2	2	2	3	3	5	3	1	1	1	1	1	1	1	1	1	1	1	1	1	1	1	1	1	1	1	1	1	1	0	1	1
NLA000600045	2	6	3	5	3	3	2	3	3	3	3	3	4	2	7	2	3	2	2	1	3	2	2	3	1	1	1	1	1	1	1	1	1	1	1	1	1	1	1	1	1	1	1	1	1	1	1	1	1
NLA000600049	2	5	2	3	1	3	2	4	2	2	4	2	4	2	4	2	5	2	2	1	3	4	2	3	1	1	1	1	1	1	1	1	1	1	1	1	1	1	1	1	1	1	1	0	1	1	1	1	1
NLA000600051	3	2	3	4	3	5	2	3	9	2	4	1	7	6	5	2	6	3	2	2	3	3	3	3	1	1	1	1	1	1	1	1	1	1	1	0	0	0	0	0	0	0	0	0	0	0	0	0	1
NLA000600053	2	5	2	3	4	3	2	4	2	2	3	2	3	2	4	2	5	2	2	1	3	4	2	1	1	1	1	1	1	1	1	1	1	1	1	1	1	1	1	1	1	1	1	1	1	1	1	1	1
NLA000600054	2	5	2	3	4	3	2	4	2	2	3	2	4	2	4	2	5	2	2	1	3	4	2	3	1	1	1	1	1	1	1	1	1	1	1	1	1	1	1	1	1	1	1	1	1	1	1	0	1
NLA000600056	3	5	2	2	3	3	2	5	5	4	2	1	2	3	5	2	4	2	2	2	3	3	4	3	1	1	0	1	1	1	1	1	0	1	1	1	1	1	1	0	1	1	1	1	0	1	1	1	1
NLA000600059	2	5	4	3	1	3	2	4	2	2	4	2	2	2	5	2	5	2	2	1	3	4	2	2	1	1	1	1	1	1	1	1	1	1	1	1	1	1	1	1	1	1	1	1	1	1	1	1	1
NLA000600063	2	5	3	5	3	3	2	3	3	4	3	3	5	3	6	2	6	2	2	1	3	4	2	3	1	1	1	1	1	1	1	1	1	1	1	0	0	0	0	0	0	0	1	1	1	1	1	1	1
NLA000600064	5	2	3	4	3	4	1	4	4	2	2	1	1	4	8	2	6	3	2	2	3	3	6	3	1	1	0	1	1	1	1	0	0	0	0	0	0	0	0	0	0	0	0	0	0	0	0	0	0
NLA000600068	2	3	3	4	2	3	2	3	3	4	3	3	4	4	7	2	5	2	2	1	3	4	2	3	1	1	1	1	1	1	1	1	1	1	1	1	1	1	1	1	1	1	1	1	1	1	1	1	1
NLA000600104	2	4	2	3	4	3	2	5	2	2	3	2	4	2	4	2	5	2	2	1	3	4	2	3	1	1	1	1	1	1	1	1	1	1	1	1	1	1	1	1	1	1	0	0	0	0	1	1	1
NLA000600110	2	5	1	3	3	3	2	4	3	2	3	2	3	2	6	2	6	2	2	1	3	4	2	3	1	1	1	1	1	1	1	1	1	1	1	1	1	1	1	1	1	1	1	1	1	1	1	1	1
NLA000600114	2	4	1	4	1	3	3	4	2	1	2	2	6	3	7	2	6	2	2	1	2	2	1	5	1	0	1	1	1	1	1	1	1	1	1	1	1	1	1	1	1	1	0	0	0	0	0	0	0
NLA000600115	3	5	3	3	3	3	4	4	3	2	3	1	5	1	10	2	5	2	2	1	3	4	2	3	1	1	1	1	1	1	1	1	1	1	1	1	0	0	0	0	1	1	1	1	1	1	1	1	1
NLA000600118	2	4	1	4	2	3	2	4	2	1	2	2	3	3	3	2	6	2	2	1	3	4	1	5	1	1	1	0	1	1	1	1	1	1	1	1	1	1	1	1	1	1	1	1	0	0	0	0	1
NLA000600123	2	5	3	6	3	3	2	3	3	3	3	3	4	3	7	2	5	2	2	1	3	4	2	3	1	1	1	1	1	1	1	1	1	1	1	1	1	1	1	1	1	1	1	0	0	0	0	0	0
NLA000600126	5	2	2	4	3	4	1	4	4	2	2	1	8	11	4	2	6	3	2	2	3	3	6	3	1	0	0	1	1	1	1	1	1	1	1	1	1	1	1	1	1	1	1	0	0	1	1	1	1
NLA000600127	2	5	4	4	3	2	1	4	2	2	3	2	4	2	2	2	5	2	2	1	2	5	2	3	1	1	1	1	1	1	1	1	1	0	0	1	1	1	1	1	1	1	1	1	1	1	1	1	1
NLA000600128	2	4	3	4	2	2	2	3	3	4	4	3	6	4	8	2	5	2	2	1	3	4	2	3	1	1	1	1	1	1	1	1	1	1	1	0	0	0	0	0	1	1	1	0	0	0	0	0	1
NLA000600129	2	5	3	2	3	3	2	4	3	2	3	2	3	2	8	2	1	1	2	1	3	3	1	3	1	1	1	1	1	1	1	1	1	1	0	1	1	1	1	1	1	1	1	1	1	1	1	1	1
NLA000600130	2	5	3	3	3	3	2	4	3	2	3	2	3	2	5	2	5	2	2	1	3	4	2	3	1	1	1	1	1	1	1	1	1	1	0	0	0	1	1	1	1	1	1	1	1	1	1	1	1
NLA000600136	5	2	3	4	3	5	2	2	7	2	2	1	8	13	4	2	6	1	2	2	4	3	4	3	1	1	1	0	1	1	1	1	1	0	0	0	0	0	0	0	0	1	1	1	1	1	1	1	1
NLA000600140	2	5	3	5	3	3	2	3	3	4	5	3	5	3	7	2	3	2	1	1	3	2	2	3	1	1	1	1	1	1	1	1	1	1	1	1	1	1	1	0	0	0	0	0	0	0	0	0	0
NLA000600145	2	4	1	3	2	3	4	4	2	1	2	2	4	3	8	2	6	2	2	1	3	4	1	5	1	1	1	1	0	1	1	1	1	1	1	1	1	1	1	1	1	1	1	1	0	0	0	0	1
NLA000600154	6	2	2	5	2	5	2	4	7	2	4	1	2	5	6	2	5	3	2	2	3	3	4	3	1	1	1	1	1	1	1	1	1	1	1	1	1	1	1	1	1	1	1	1	1	1	1	1	1
NLA000600177	2	1	3	10	2	2	3	5	4	2	3	4	2	2	6	2	5	2	2	1	3	4	2	3	1	1	1	1	1	1	1	0	0	1	1	1	1	1	1	1	1	1	1	1	1	1	1	1	1
NLA000600178	2	4	1	4	3	3	3	3	3	4	2	3	6	4	8	2	5	2	2	1	3	4	3	3	1	1	1	1	1	1	1	1	1	1	1	1	0	1	1	1	1	1	1	1	1	1	1	1	1
NLA000600182	2	5	4	5	3	3	2	3	2	4	3	3	6	3	7	2	5	2	1	1	3	4	2	3	1	1	1	1	1	1	1	1	1	1	1	1	1	1	1	1	1	1	1	1	0	0	0	0	1
NLA000600184	2	7	3	5	4	5	5	2	4	2	3	4	2	4	6	2	5	2	2	1	3	4	2	3	1	1	1	0	0	0	0	1	1	1	1	1	1	1	1	1	1	1	1	1	1	1	0	0	0
NLA000600194	2	5	2	5	3	3	2	3	3	4	3	3	3	3	5	2	5	2	2	1	3	3	2	3	1	1	1	1	1	1	1	1	1	1	1	1	1	1	1	1	1	1	1	1	1	1	1	1	1
NLA000600196	2	5	2	3	1	3	2	4	2	2	4	2	4	2	4	2	5	2	2	1	3	4	2	3	1	1	1	1	1	1	1	1	1	1	1	1	1	1	1	1	1	1	1	0	0	0	0	0	0
NLA000600204	2	7	2	6	4	5	8	2	3	2	3	4	2	4	8	2	5	3	2	1	3	4	2	3	1	1	1	0	0	0	0	1	1	1	1	1	1	1	1	1	1	1	1	1	1	1	0	0	0
NLA000600206	2	5	3	2	3	3	2	4	3	2	3	2	3	3	5	2	5	2	2	1	3	4	1	3	1	1	1	1	1	1	1	0	0	0	0	0	0	0	0	0	0	0	0	1	1	1	1	1	1
NLA000600207	2	5	1	3	3	3	2	5	3	2	6	2	5	2	5	1	6	2	2	1	3	4	2	3	1	1	1	1	1	1	1	0	0	0	1	1	1	1	1	1	1	1	1	1	1	1	1	1	1
NLA000600208	2	4	4	4	3	2	3	2	2	1	2	2	2	3	5	1	5	2	2	1	3	4	2	3	1	1	1	1	1	1	1	1	1	1	1	1	1	1	1	1	1	1	1	1	0	0	0	0	1
NLA000600215	2	2	3	4	3	5	2	2	8	2	6	1	6	6	2	2	6	1	2	2	3	3	2	3	1	1	1	0	0	1	1	1	1	1	1	1	1	1	1	1	1	1	1	1	1	1	1	1	1
NLA000600220	2	5	1	3	1	3	4	4	2	1	2	2	2	3	7	2	9	2	2	1	2	4	1	4	1	1	1	1	1	1	1	1	1	1	1	1	1	1	1	1	1	1	1	1	0	0	0	0	1
NLA000600224	2	5	3	6	4	5	3	2	4	2	3	4	2	4	7	2	5	3	2	1	3	4	2	3	1	1	1	0	0	0	0	1	1	1	1	1	1	1	1	1	1	1	1	1	1	1	0	0	0
NLA000600227	2	5	1	2	1	2	4	4	2	1	2	2	4	2	6	2	6	2	2	1	2	4	1	5	1	1	0	0	0	1	1	1	1	1	1	1	1	1	1	1	1	1	1	1	0	0	0	0	1
NLA000600230	2	5	2	3	3	3	1	4	4	2	4	1	2	3	2	2	3	2	2	1	3	4	2	2	0	0	0	0	1	1	1	1	1	1	1	0	0	1	1	1	1	1	1	1	1	1	1	1	1
NLA000600232	2	6	4	5	3	3	2	3	3	4	3	3	4	3	7	2	3	2	2	1	3	2	2	3	1	1	1	1	1	1	1	1	1	1	1	1	1	1	1	1	1	1	1	1	1	1	1	1	1
NLA000600240	2	5	7	6	3	2	3	4	2	1	2	2	2	3	5	1	6	2	2	1	3	4	2	3	1	1	1	1	1	1	0	1	1	1	1	1	1	1	1	1	1	1	1	1	0	0	1	0	0
NLA000600241	2	5	3	2	3	3	2	4	2	2	3	2	3	3	4	2	5	2	2	1	3	4	1	3	1	1	1	1	1	1	1	1	1	1	1	1	1	1	1	1	1	1	1	1	1	1	1	0	0
NLA000600244	2	5	3	5	3	3	2	3	3	3	6	1	6	3	8	2	3	1	2	1	3	2	2	3	1	1	1	1	1	1	1	1	1	1	1	1	0	1	1	1	1	1	1	1	1	1	1	1	1
NLA000600247	2	5	3	5	2	3	2	3	3	4	3	3	6	3	6	2	5	2	2	1	3	4	2	3	1	0	1	1	1	1	1	1	1	1	1	1	0	0	0	0	0	0	0	0	0	0	0	0	1
NLA000600248	2	5	3	5	3	3	3	3	3	4	3	3	6	3	7	2	3	2	2	1	3	2	2	3	1	1	1	1	1	1	1	1	1	1	1	1	1	1	1	1	1	1	1	1	1	1	1	1	1
NLA000600251	2	5	4	3	1	4	2	4	3	2	3	2	2	2	5	2	5	2	2	1	3	4	2	3	1	1	1	1	1	1	1	1	1	1	1	1	1	1	1	1	1	1	1	1	1	1	1	1	1
NLA000600252	2	5	3	5	3	3	2	3	3	4	4	3	6	3	4	2	5	2	2	1	3	4	2	3	1	1	1	1	1	1	1	1	1	1	1	1	1	1	1	1	1	1	1	1	1	1	1	1	1
NLA000600253	2	7	4	4	2	4	2	4	2	2	5	2	3	2	5	2	6	2	2	1	3	4	2	3	1	1	1	1	1	1	1	1	1	1	1	1	1	1	1	1	1	1	1	1	0	0	0	0	1
NLA000600255	2	5	4	4	3	3	4	3	3	4	3	3	4	3	8	2	5	2	2	1	3	4	2	3	1	1	1	1	1	1	1	1	1	1	1	1	1	1	1	1	1	0	1	1	1	1	1	1	1
NLA000600261	3	2	2	2	3	3	2	3	6	4	2	1	2	2	5	2	4	2	2	2	3	3	4	3	1	1	0	1	1	1	1	1	0	1	1	1	1	1	1	0	1	1	1	1	0	1	1	1	1
NLA000600263	2	5	2	3	1	3	2	4	2	2	4	2	4	2	4	2	5	2	2	1	3	4	2	3	1	1	1	1	1	1	1	1	1	1	1	1	1	1	1	1	1	1	1	0	1	1	1	1	1
NLA000600264	2	5	1	2	3	3	2	4	4	2	2	2	5	3	5	2	5	2	1	1	3	4	2	3	1	1	1	1	1	1	1	1	1	1	1	1	1	1	1	1	1	1	1	1	1	1	0	0	0
NLA000600266	2	8	2	4	3	4	4	4	2	2	5	2	3	2	5	2	4	2	2	1	3	4	2	3	1	1	1	1	1	1	1	1	1	1	1	1	1	1	1	1	1	1	1	1	0	0	0	0	1
NLA000600267	2	7	3	3	2	4	4	4	4	4	3	2	6	5	9	2	5	3	2	1	3	4	2	3	0	0	0	0	0	0	0	0	0	0	0	0	0	0	0	0	0	0	0	0	0	0	0	0	0
NLA000600278	2	8	3	4	3	5	4	2	4	2	3	4	2	4	7	2	5	3	2	1	3	4	2	3	1	1	1	0	0	0	0	1	1	1	1	1	1	1	1	1	1	1	1	1	1	1	0	0	0
NLA000600279	2	1	2	7	2	2	3	5	4	4	3	3	2	3	9	2	5	2	2	1	3	4	2	3	1	1	1	1	1	1	1	0	0	1	1	1	1	1	1	1	1	1	1	1	1	1	1	1	1
NLA000600282	2	5	2	3	1	2	2	4	2	2	5	2	3	2	4	2	5	2	2	1	3	4	2	3	1	1	1	1	1	1	1	1	1	1	1	1	1	1	1	1	1	1	1	1	1	1	1	1	1
NLA000600284	2	5	2	5	3	3	2	3	3	4	3	3	3	3	5	2	5	2	2	1	3	3	2	3	1	1	1	1	1	1	1	1	1	1	1	1	1	1	1	1	1	1	1	1	1	1	1	1	1
NLA000600286	2	6	3	5	3	3	2	3	3	3	3	3	4	2	7	2	3	2	2	1	3	2	2	3	1	1	1	1	1	1	1	1	1	1	1	1	1	1	1	1	1	1	1	1	1	1	1	1	1
NLA000600289	4	5	2	2	3	2	2	4	3	2	1	2	5	1	8	2	5	2	2	1	2	4	2	4	1	1	1	1	1	1	1	1	1	1	1	1	1	1	1	1	1	1	1	1	1	1	1	1	1
NLA000600290	5	2	2	4	3	4	1	4	4	2	2	1	1	10	8	2	6	3	2	2	3	3	6	3	1	1	0	1	1	1	1	0	0	0	0	0	0	0	0	0	0	0	0	0	0	0	0	0	0
NLA000600292	2	5	1	5	3	3	2	3	3	4	3	2	5	3	3	2	3	2	1	1	3	2	2	3	1	1	1	1	1	1	1	1	1	1	1	1	1	1	0	0	1	1	1	1	1	1	1	1	1
NLA000600294	2	7	3	2	3	5	4	4	2	4	3	2	6	5	6	2	5	4	2	1	3	4	2	3	0	0	0	0	0	0	0	0	0	0	0	0	0	0	0	0	0	0	0	0	0	0	0	0	0
NLA000600295	2	5	3	5	3	3	2	3	3	4	5	3	3	3	7	2	5	2	1	1	3	4	2	3	1	1	1	1	1	1	1	1	1	1	1	1	1	1	1	1	1	1	1	1	1	1	1	1	1
NLA000600298	2	5	3	5	3	3	2	3	3	4	3	3	3	3	5	2	5	2	2	1	3	4	2	3	1	1	1	1	1	1	1	1	1	1	1	1	1	1	1	1	1	1	1	1	1	1	1	1	1
NLA000600299	2	4	2	3	3	3	2	4	3	2	1	2	6	2	5	2	3	2	2	1	3	4	2	3	1	1	1	1	1	1	1	1	1	1	1	1	1	1	1	1	1	0	1	1	1	1	1	1	1
NLA000600312	2	4	3	4	3	3	3	3	3	3	3	3	6	4	7	2	5	2	2	1	3	4	2	3	1	1	1	1	1	1	1	1	1	1	1	1	1	1	1	1	1	1	1	1	1	1	1	1	1
NLA000600317	2	5	5	3	3	3	2	4	3	2	3	2	3	3	3	2	5	2	2	1	3	3	2	3	1	1	1	1	1	1	1	1	1	1	1	1	1	1	1	1	1	1	1	1	1	1	1	1	1
NLA000600341	2	5	3	3	3	3	2	4	2	2	5	2	3	3	3	2	5	2	2	1	3	4	2	3	1	1	1	1	1	1	1	1	1	1	1	1	0	1	1	1	1	1	1	1	1	1	1	1	1
NLA000600348	2	5	2	3	1	3	2	4	2	2	4	2	4	2	4	2	5	2	2	1	3	4	2	3	1	1	1	1	1	1	1	1	1	1	1	1	1	1	1	1	1	1	1	0	1	1	1	1	1
NLA000600349	2	5	4	3	1	3	2	2	2	2	5	2	4	2	5	2	5	2	2	1	3	4	2	3	1	1	1	1	1	1	1	1	1	1	1	1	1	1	1	1	1	1	1	1	1	1	1	1	1
NLA000600351	4	5	3	5	3	3	2	3	3	4	3	3	4	3	5	2	3	2	2	1	3	2	2	3	1	1	1	1	1	1	1	1	1	1	1	1	1	1	1	1	1	1	1	1	1	1	1	1	1
NLA000600354	2	5	4	3	3	3	2	4	3	2	1	2	3	2	5	2	6	2	2	1	3	4	2	3	1	1	1	1	1	1	1	1	1	1	1	1	1	1	1	1	1	1	1	0	1	1	0	1	1
NLA000600361	2	5	1	3	2	3	1	4	2	1	2	2	2	3	4	2	6	2	2	1	3	5	2	3	1	1	0	1	1	1	1	1	1	1	1	1	1	1	1	1	1	1	1	1	0	0	0	0	1
NLA000600415	2	5	3	5	3	3	2	3	3	4	5	3	5	3	3	2	3	2	1	1	3	2	2	3	1	1	1	1	1	1	1	1	1	1	1	1	1	1	1	0	0	0	0	0	0	0	0	0	0
NLA000600422	1	1	2	5	1	3	4	4	3	4	3	3	2	3	7	2	5	2	2	1	3	4	2	3	1	1	1	1	1	1	1	1	1	1	1	1	1	1	1	1	1	1	1	0	0	0	0	0	1
NLA000600426	2	5	2	3	4	5	2	4	2	2	3	2	2	3	5	2	5	2	2	1	3	4	2	3	1	1	1	1	1	1	1	1	1	1	1	1	1	1	1	1	1	1	1	1	1	1	1	1	1
NLA000600428	2	4	1	4	1	3	4	4	2	1	2	2	4	1	3	2	6	2	2	1	2	2	1	4	1	0	1	1	1	1	1	1	1	1	1	1	1	1	1	1	1	1	0	0	0	0	0	0	0
NLA000600429	2	8	3	4	3	5	4	2	4	2	3	4	2	4	7	2	5	3	2	1	3	4	2	3	1	1	1	0	0	0	0	1	1	1	1	1	1	1	1	1	1	1	1	1	1	1	0	0	0
NLA000600430	2	1	2	5	1	3	1	4	3	4	3	3	1	3	7	2	5	2	2	1	3	4	2	3	1	1	1	1	1	1	1	1	1	0	0	0	0	0	0	0	0	0	0	1	1	1	1	1	1
NLA000600433	2	5	3	3	3	3	3	3	3	2	1	2	3	3	5	2	5	2	2	1	3	3	2	3	1	1	1	1	1	1	1	1	1	1	1	1	1	1	1	1	1	1	1	1	1	1	1	1	1
NLA000600434	2	4	5	3	1	3	2	4	3	2	4	2	3	2	3	2	5	2	2	1	3	3	2	3	1	1	1	1	1	1	1	1	1	1	1	1	1	1	1	1	1	1	1	1	1	1	1	1	1
NLA000600436	2	5	2	5	3	3	2	3	2	4	3	3	4	3	5	2	5	2	2	1	3	4	2	3	1	1	1	1	1	1	1	1	1	1	1	1	1	1	1	1	1	1	1	1	1	1	1	1	1
NLA000600441	2	7	3	3	4	5	4	2	4	2	4	4	3	4	5	2	5	3	2	1	3	4	2	3	1	1	1	0	0	0	0	1	1	1	1	1	1	1	1	1	1	1	1	1	1	1	0	0	0
NLA000600452	2	5	5	3	3	3	2	4	3	2	3	2	3	2	5	3	6	2	2	1	3	4	2	3	1	1	1	1	1	0	0	1	1	1	1	1	1	1	1	1	1	1	1	1	1	1	0	1	1
NLA000600454	2	5	1	3	1	3	4	4	2	1	2	4	2	3	7	2	8	2	2	1	2	4	1	5	1	1	1	1	1	1	1	1	1	1	1	1	1	1	1	1	1	1	1	1	0	0	0	0	1
NLA000600460	2	5	2	3	1	3	2	4	2	2	4	2	4	2	4	2	5	2	2	1	3	4	2	3	1	1	1	1	1	1	1	1	1	1	1	1	1	1	1	1	1	1	1	0	1	1	1	1	1
NLA000600461	2	7	2	3	3	5	4	4	4	4	3	2	8	3	8	2	5	3	2	1	3	4	2	3	0	0	0	0	0	0	0	0	0	0	0	0	0	0	0	0	0	0	0	0	0	0	0	0	0
NLA000600466	2	5	5	5	3	3	2	3	3	4	3	3	6	3	7	2	3	2	2	1	3	2	2	3	1	1	1	1	1	1	1	1	1	1	1	1	1	1	1	1	1	1	1	1	1	1	1	1	1
NLA000600470	5	2	3	4	2	5	2	4	7	2	4	1	2	5	6	3	5	4	2	2	3	3	4	2	1	0	1	1	1	1	1	1	1	1	1	1	1	1	1	1	1	1	1	1	1	1	1	1	1
NLA000600480	2	5	1	3	2	3	1	4	2	1	2	2	2	3	4	2	6	2	2	1	3	5	2	3	1	1	0	1	1	1	1	1	1	1	1	1	1	1	1	1	1	1	1	1	0	0	0	0	1
NLA000600484	2	5	4	4	3	3	5	3	3	4	3	3	4	3	8	2	5	2	2	1	3	4	2	3	1	1	1	1	1	1	1	1	1	1	1	1	1	1	1	1	1	0	1	1	1	1	1	1	1
NLA000600487	2	5	2	3	1	3	2	4	3	2	5	2	4	2	5	2	5	2	2	1	3	4	2	4	1	1	1	1	1	1	1	1	1	1	1	1	0	1	1	1	1	1	1	1	1	1	1	1	1
NLA000600489	2	5	1	3	2	3	1	4	2	1	2	2	2	3	4	2	6	2	2	1	3	5	2	3	1	1	0	1	1	1	1	1	1	1	1	1	1	1	1	1	1	1	1	1	0	0	0	0	1
NLA000600490	3	4	5	3	3	3	3	4	3	2	3	2	4	1	7	3	5	2	2	1	4	4	2	2	1	1	1	0	1	1	1	1	0	0	1	1	1	1	1	1	1	1	1	1	1	1	1	1	1
NLA000600491	5	2	1	4	3	5	2	2	9	2	5	1	6	6	4	2	6	1	2	2	3	3	4	3	1	1	1	1	1	1	1	1	1	1	1	1	1	1	1	1	1	1	1	1	1	1	1	1	1
NLA000600500	2	5	3	4	3	3	4	4	2	2	1	2	4	4	7	2	6	2	2	1	3	4	2	1	1	1	1	1	1	1	1	1	0	0	0	1	1	1	1	1	1	1	1	1	0	0	0	0	1
NLA000600501	3	5	4	3	3	2	3	4	4	2	3	2	4	1	8	3	5	2	2	1	3	4	2	3	1	1	0	0	0	0	0	0	0	0	0	1	0	1	1	1	1	1	1	1	1	1	1	1	1
NLA000600507	3	5	4	5	3	2	2	3	3	4	4	3	4	3	7	2	5	2	1	1	3	2	2	3	1	1	1	1	1	1	1	1	1	1	1	1	1	1	1	1	1	1	1	1	1	1	1	1	1
NLA000600515	2	6	3	5	3	3	2	3	3	3	3	3	4	2	7	2	3	2	2	1	3	2	2	3	1	1	1	1	1	1	1	1	1	1	1	1	1	1	1	1	1	1	1	1	1	1	1	1	1
NLA000600516	2	7	3	3	4	5	4	2	4	2	4	4	2	6	8	2	5	3	2	1	3	4	2	3	1	1	1	0	0	0	0	1	1	1	1	1	1	1	1	1	1	1	1	1	1	1	0	0	0
NLA000600517	3	3	2	3	5	3	3	4	3	2	3	2	3	2	3	1	5	2	2	1	2	4	3	2	1	1	1	0	1	1	1	1	1	0	1	1	1	1	1	1	1	1	1	1	1	1	1	1	1
NLA000600518	2	4	1	4	4	3	3	4	4	4	3	3	2	2	3	2	4	2	2	2	4	3	2	3	1	1	1	1	1	1	1	0	0	0	0	0	0	0	0	0	0	0	0	0	0	0	0	0	0
NLA000600519	2	5	5	4	2	3	2	3	3	4	6	3	6	3	7	2	5	2	2	1	3	4	2	3	1	1	1	1	1	1	1	1	1	1	1	1	1	1	1	1	1	1	1	1	1	1	1	0	1
NLA000600520	3	3	2	2	3	3	2	5	6	4	2	1	2	3	7	2	4	2	2	2	3	3	3	3	1	1	0	1	1	1	1	1	0	1	1	1	1	1	1	0	1	1	1	1	1	1	1	1	1
NLA000600521	2	4	4	3	3	3	2	4	3	2	3	2	3	2	5	2	6	2	2	1	3	4	2	1	1	1	1	1	1	1	1	1	1	1	1	1	1	1	1	1	1	1	1	1	1	1	0	1	1
NLA000600523	3	5	3	4	3	3	3	2	4	4	3	3	2	1	6	2	5	2	2	1	3	4	2	3	0	0	0	0	0	0	0	0	0	0	0	0	0	0	0	0	0	0	0	0	0	0	0	0	1
NLA000600527	2	4	4	3	3	3	2	3	3	4	3	3	4	3	8	2	5	2	2	1	3	4	2	3	1	1	1	0	0	0	1	1	1	1	1	1	1	1	1	1	1	1	0	1	1	1	0	0	1
NLA000600528	2	5	1	3	2	3	1	4	2	1	2	2	2	3	4	2	6	2	2	1	3	5	2	3	1	1	0	1	1	1	1	1	1	1	1	1	1	1	1	1	1	1	1	1	0	0	0	0	1
NLA000600529	2	5	3	5	3	3	4	3	3	4	3	3	2	3	3	2	3	2	2	1	3	4	2	4	1	1	1	1	1	1	1	1	1	1	1	1	1	1	1	1	1	0	1	1	1	1	1	1	1
NLA000600530	2	5	1	3	3	3	2	5	3	2	6	2	5	2	5	1	6	2	2	1	3	4	2	3	1	1	1	1	1	1	1	0	0	0	1	1	1	1	1	1	1	1	1	1	1	1	1	1	1
NLA000600531	2	8	3	4	3	5	4	2	4	2	2	0	2	4	7	2	5	3	2	1	3	4	2	3	1	1	1	0	0	0	0	1	1	1	1	1	1	1	1	1	1	1	1	1	1	1	0	0	0
NLA000600532	2	5	4	3	1	3	2	4	3	2	3	2	3	2	2	2	5	2	2	1	3	4	2	3	0	1	1	1	1	1	1	1	1	1	1	1	1	1	1	1	1	1	1	1	1	1	1	1	1
NLA000600590	2	6	4	5	3	2	2	3	3	4	3	3	2	3	7	2	5	2	2	1	3	4	2	3	1	1	1	1	1	1	1	1	1	1	1	1	1	1	1	1	1	1	1	1	1	1	1	1	1
NLA000600594	2	5	8	3	4	3	3	4	1	1	2	3	2	3	7	1	6	2	2	1	3	4	2	3	1	1	1	1	0	0	1	1	1	1	1	1	1	1	1	1	1	1	1	1	0	0	0	0	1
NLA000600595	1	1	2	5	1	3	4	4	3	4	3	3	2	2	7	2	5	2	2	1	3	4	2	3	1	1	1	1	1	1	1	1	1	1	1	1	1	1	1	1	1	1	1	0	0	0	0	0	1
NLA000600596	2	7	3	3	3	5	4	4	4	4	3	2	6	5	8	2	5	3	2	1	3	4	2	3	0	0	0	0	0	0	0	0	0	0	0	0	0	0	0	0	0	0	0	0	0	0	0	0	0
NLA000600597	2	5	2	3	1	3	2	4	2	2	4	2	4	2	4	2	5	2	2	1	3	4	2	3	1	1	1	1	1	1	1	1	1	1	1	1	1	1	1	1	1	1	1	0	1	1	1	1	1
NLA000600601	3	6	4	3	3	3	3	4	3	2	3	2	3	1	12	2	5	2	2	1	3	3	2	3	1	1	1	1	1	1	1	1	0	0	1	1	1	1	1	1	1	1	1	1	1	1	1	1	1
NLA000600602	2	8	2	4	3	4	4	4	2	1	5	2	3	2	5	2	4	2	2	1	3	4	2	3	1	1	1	1	1	1	1	1	1	1	1	1	1	1	1	1	1	1	1	1	0	0	0	0	1
NLA000600604	4	2	4	5	5	4	2	4	7	2	7	1	9	4	6	2	5	3	2	2	3	3	4	3	1	1	0	1	1	1	1	1	1	1	1	1	1	1	1	1	1	1	1	1	1	1	1	1	1
NLA000600605	1	3	2	4	3	5	3	5	6	4	2	3	5	5	6	2	4	2	2	2	1	3	4	3	1	1	1	1	1	1	0	0	0	1	1	1	1	1	1	1	1	1	0	0	0	0	0	0	1
NLA000600606	2	5	4	4	3	2	2	3	3	4	4	3	4	3	7	2	5	2	1	1	3	2	2	3	1	1	1	1	1	1	1	1	1	1	1	1	1	1	1	1	1	1	1	1	1	1	1	1	1
NLA000600607	2	5	4	6	4	5	3	2	4	2	3	4	2	4	7	2	5	3	2	1	3	4	2	3	1	1	1	0	0	0	0	1	1	1	1	1	1	1	1	1	1	1	1	1	1	1	0	0	0
NLA000600611	2	6	3	5	3	3	2	3	3	3	3	3	4	2	7	2	3	2	2	1	3	2	2	3	1	1	1	1	1	1	1	1	1	1	1	1	1	1	1	1	1	1	1	1	1	1	1	1	1
NLA000600614	2	5	3	5	3	3	2	3	3	4	3	3	6	3	6	2	5	2	2	1	3	4	2	3	1	1	1	1	1	1	1	1	1	1	1	1	1	1	1	1	1	1	1	1	1	1	1	1	0
NLA000600617	2	5	1	4	2	3	4	4	2	1	2	2	3	3	8	2	6	2	2	1	3	4	1	5	1	1	1	1	1	1	1	1	1	1	1	1	1	1	1	1	1	1	1	1	0	0	0	0	1
NLA000600618	2	5	3	4	2	3	4	2	2	2	1	2	2	3	7	2	6	2	2	1	3	4	2	1	1	1	1	1	1	1	1	1	0	0	0	1	1	1	1	1	1	1	1	1	0	0	0	0	1
NLA000600621	6	2	3	4	2	5	2	4	11	2	2	1	6	8	5	2	7	1	2	2	3	3	2	3	1	1	1	1	1	1	1	1	1	1	1	1	1	1	1	1	1	1	1	1	1	1	1	1	1
NLA000600639	2	8	2	4	3	4	4	4	2	2	5	2	3	2	5	2	4	2	2	1	3	4	2	3	1	1	1	1	1	1	1	1	1	1	1	1	1	1	1	1	1	1	1	1	0	0	0	0	1
NLA000600640	2	5	3	5	2	3	2	3	3	4	3	2	3	2	7	2	3	2	1	1	3	2	2	3	1	1	1	1	1	0	1	1	1	1	1	1	1	1	1	1	1	1	1	1	1	1	1	1	1
NLA000600645	2	1	4	7	4	4	4	2	3	2	2	4	2	3	5	2	5	3	2	1	3	4	2	3	1	1	1	0	0	0	0	1	1	0	1	1	1	1	1	1	1	1	1	0	0	0	0	0	0
NLA000600651	2	5	3	5	2	3	2	3	3	4	3	3	2	3	5	2	5	2	2	1	3	4	2	3	1	1	1	1	1	1	1	1	1	1	1	1	1	1	1	1	1	1	1	1	1	1	1	1	1
NLA000600654	2	4	4	3	2	3	2	4	2	2	3	2	2	2	5	2	6	2	2	1	3	4	2	3	1	1	0	1	0	1	0	1	1	1	1	1	0	0	0	0	0	0	0	1	1	1	0	1	1
NLA000600655	1	5	3	6	3	3	2	3	3	4	3	3	6	2	6	2	5	2	2	1	3	4	2	3	1	1	1	1	1	1	1	1	1	1	1	1	1	1	1	1	1	1	1	1	1	1	1	1	1
NLA000600664	2	5	4	4	3	2	3	2	2	1	2	2	2	3	6	1	6	2	2	1	3	4	2	3	1	1	1	1	1	1	1	1	1	1	1	1	1	1	1	1	1	1	1	1	0	0	0	0	1
NLA000600666	2	3	3	2	3	3	2	4	3	2	3	2	4	3	6	2	5	2	2	1	3	4	1	3	1	1	1	1	1	1	1	1	1	1	1	1	1	1	1	1	1	1	1	1	1	1	1	1	1
NLA000600668	2	3	4	5	3	3	2	3	3	4	3	3	5	3	6	2	5	2	1	1	3	4	2	3	1	1	1	1	0	1	1	1	1	1	1	1	1	1	1	1	1	1	1	1	1	1	1	1	1
NLA000600671	2	5	2	3	1	3	2	4	2	2	4	2	4	2	4	2	5	2	2	1	3	4	2	3	1	1	1	1	1	1	1	1	1	1	1	1	1	1	1	1	1	1	1	0	1	1	1	1	1
NLA000600672	2	5	1	2	3	3	1	4	2	2	5	2	3	2	5	2	6	2	2	1	3	4	2	3	1	1	1	1	1	1	1	1	1	1	1	1	1	1	1	1	1	1	1	1	1	1	1	1	1
NLA000600676	2	5	3	3	2	3	2	5	3	2	3	2	3	2	5	2	6	2	2	1	3	4	2	3	1	1	1	1	1	1	1	1	1	1	1	1	1	1	1	1	1	1	1	1	1	1	1	1	1
NLA000600678	2	4	3	2	3	3	2	4	3	2	3	2	3	3	8	2	5	2	2	1	4	4	1	3	1	1	1	1	1	1	1	1	1	1	1	1	1	1	1	1	1	1	1	1	1	1	1	1	1
NLA000600682	7	2	2	4	2	5	2	4	6	2	4	1	2	5	6	2	5	3	2	2	3	3	4	3	1	1	1	1	1	1	1	1	1	1	1	1	1	1	1	1	1	1	1	1	1	1	1	1	1
NLA000600692	2	5	3	2	3	3	2	4	3	2	3	2	2	2	9	2	5	2	2	1	3	4	1	3	1	0	1	1	1	1	1	1	1	1	1	1	1	1	1	1	1	1	1	1	1	1	1	1	1
NLA000600693	2	5	4	3	4	3	1	4	2	2	3	2	3	2	5	1	5	2	2	1	4	4	2	3	1	1	1	1	1	1	1	1	1	1	1	1	1	1	1	1	1	1	1	1	1	0	0	0	1
NLA000600700	5	2	2	4	3	4	1	4	4	2	3	1	2	10	8	2	6	3	2	2	3	3	6	3	1	1	0	1	1	1	1	0	0	0	0	0	0	0	0	0	0	0	0	0	0	0	0	0	0
NLA000600705	2	5	3	5	3	3	3	4	3	4	3	3	2	3	7	2	6	2	2	1	3	4	2	3	1	1	1	1	1	1	1	1	1	1	1	1	1	1	1	1	1	1	1	1	1	1	1	1	1
NLA000600706	2	6	4	3	3	4	2	4	3	2	3	2	3	2	2	2	5	2	2	1	3	4	2	3	1	1	1	1	1	1	1	1	1	1	1	1	1	1	1	1	1	1	1	1	1	1	1	1	1
NLA000600711	5	2	2	1	4	4	1	4	4	2	2	1	8	10	7	2	6	3	2	2	3	3	6	3	1	1	0	1	0	1	1	1	1	1	1	1	1	1	1	1	1	1	1	0	0	1	1	1	1
NLA000600717	2	5	3	6	4	5	3	2	4	2	3	4	2	4	7	2	5	3	2	1	3	4	2	3	1	1	1	0	0	0	0	1	1	1	1	1	1	1	1	1	1	1	1	1	1	1	0	0	0
NLA000600718	2	5	7	6	3	2	3	4	2	1	2	2	2	3	5	1	6	2	2	1	3	4	2	3	1	1	1	1	1	1	0	1	1	1	1	1	1	1	1	1	1	1	1	1	0	0	1	0	0
NLA000600728	2	7	3	2	3	5	4	4	4	4	3	2	6	5	8	2	5	4	2	1	3	4	2	3	0	0	0	0	0	0	0	0	0	0	0	0	0	0	0	0	0	0	0	0	0	0	0	0	0
NLA000600732	4	5	2	2	3	2	4	4	4	2	1	2	3	1	3	2	5	2	2	1	2	4	2	3	1	0	0	1	1	1	1	1	1	1	1	1	1	1	1	1	1	1	1	1	1	1	1	1	1
NLA000600733	2	5	3	3	3	3	2	4	3	2	3	2	3	2	5	2	6	2	2	1	3	4	2	3	1	1	1	1	1	1	1	1	1	1	1	1	1	1	1	1	1	1	1	1	1	1	1	1	1
NLA000600734	2	5	3	5	3	2	2	1	3	4	3	3	5	4	8	2	5	2	2	1	3	4	2	3	1	1	1	1	1	1	1	1	1	1	1	1	1	1	1	1	1	0	1	1	1	1	1	1	1
NLA000600742	2	5	1	3	3	3	2	4	3	2	4	2	4	2	4	2	6	2	2	1	3	4	2	3	1	1	1	1	1	1	1	1	1	1	1	1	1	1	1	1	1	1	1	1	1	1	1	1	1
NLA000600743	2	5	3	5	3	3	2	4	3	4	3	3	4	3	6	2	3	2	1	1	3	2	2	3	0	0	0	0	0	0	0	0	0	0	0	0	0	0	0	0	0	0	0	0	0	0	0	0	1
NLA000600745	2	7	3	6	4	4	4	2	4	4	4	4	2	4	7	2	5	2	2	1	3	4	2	3	1	1	1	0	0	0	0	1	1	1	1	1	1	1	1	1	1	1	1	1	1	1	0	0	0
NLA000600747	2	9	4	4	3	4	4	4	2	2	6	2	3	2	3	2	5	2	2	1	2	4	2	3	1	1	1	1	1	1	1	1	1	1	1	1	0	1	1	1	1	1	1	1	0	0	0	0	1
NLA000600750	2	5	2	4	3	3	2	3	3	4	3	3	5	3	7	2	5	2	1	1	3	4	2	3	1	1	1	1	1	1	1	1	1	1	1	1	1	1	1	1	1	1	1	1	1	1	1	1	1
NLA000600755	2	5	1	3	1	4	3	4	3	2	4	2	2	2	5	2	5	2	2	1	3	4	2	3	1	1	1	1	1	1	1	1	1	1	1	1	1	1	1	1	1	1	1	1	1	1	1	1	1
NLA000600756	2	5	1	3	2	3	1	4	2	1	2	2	2	3	4	2	6	2	2	1	3	5	2	3	1	1	0	1	1	1	1	1	1	1	1	1	1	1	1	1	1	1	1	1	0	0	0	0	1
NLA000600758	2	5	1	3	2	3	1	4	2	1	2	2	2	3	4	2	6	2	2	1	3	5	2	3	1	1	0	1	1	1	1	1	1	1	1	1	1	1	1	1	1	1	1	1	0	0	0	0	1
NLA000600759	2	5	3	7	3	3	2	3	3	4	3	3	5	3	4	2	5	2	2	1	3	4	2	3	1	0	0	1	1	1	1	1	1	1	1	1	1	1	1	1	1	0	1	1	1	1	1	1	1
NLA000600762	2	5	3	6	3	3	2	3	3	4	3	3	5	3	5	2	5	2	2	1	3	4	2	3	1	0	0	1	1	1	1	1	1	1	1	1	1	1	1	1	1	1	1	1	1	1	1	1	1
NLA000600763	3	5	4	3	3	3	3	4	4	2	3	1	2	1	12	2	6	2	2	1	3	4	2	3	1	1	1	1	1	1	1	1	0	0	1	1	1	1	1	1	1	1	1	1	1	1	1	1	1
NLA000600766	2	5	3	5	3	3	2	3	3	4	3	3	5	2	7	2	5	2	2	1	3	4	2	3	1	1	1	1	1	1	1	1	1	1	1	1	1	1	1	1	1	1	1	1	1	1	1	1	1
NLA000600769	2	5	7	5	3	3	2	3	3	4	3	3	6	3	7	2	3	2	2	1	3	2	2	2	1	1	1	1	1	1	1	1	1	1	1	1	1	1	1	1	1	1	1	1	1	1	1	1	1
NLA000600786	5	2	2	4	2	5	2	4	7	2	2	1	5	4	7	2	6	2	2	2	3	3	6	3	1	1	1	1	1	1	1	1	1	1	1	1	1	1	1	1	1	1	1	1	1	1	0	0	1
NLA000600789	2	7	2	4	3	2	4	4	2	2	5	2	3	2	5	2	4	2	2	1	3	4	2	3	1	1	1	1	1	1	1	1	1	1	1	1	0	1	1	1	1	1	1	1	0	0	0	0	1
NLA000600792	2	6	5	4	3	3	3	4	2	1	2	3	2	3	6	1	6	2	2	1	3	4	2	3	1	1	1	1	1	1	1	1	1	1	1	1	1	1	1	1	1	1	1	1	0	0	0	0	1
NLA000600794	2	5	2	3	3	3	2	4	3	2	3	2	5	2	2	2	5	2	2	1	3	4	2	2	1	1	1	1	1	1	1	1	1	1	1	1	1	1	1	1	1	1	1	1	1	1	1	1	1
NLA000600799	3	5	3	5	3	3	2	3	3	4	3	3	5	3	6	2	5	2	2	1	3	4	2	3	1	1	1	1	1	1	1	1	0	1	1	1	1	1	1	1	1	1	1	1	1	1	1	1	1
NLA000600805	2	4	1	2	2	3	4	4	2	1	2	2	3	3	8	2	6	2	2	1	3	4	1	5	1	1	1	1	1	1	1	1	1	1	1	1	0	1	1	1	1	1	1	1	0	0	0	0	1
NLA000600807	2	5	4	3	3	3	2	4	3	2	3	2	3	2	5	2	4	2	2	1	3	4	2	3	1	1	1	1	1	1	1	1	1	1	1	1	1	1	1	1	1	1	1	1	1	1	0	1	1
NLA000600809	2	5	1	3	3	3	2	4	4	2	1	2	5	3	5	2	5	2	1	1	3	4	2	3	1	1	1	1	1	1	1	1	1	1	1	1	1	1	1	1	1	1	1	1	1	1	0	0	0
NLA000600814	2	5	4	3	3	3	2	4	3	2	3	2	3	2	5	2	6	2	2	1	3	4	2	3	1	1	1	1	1	1	1	1	1	1	1	1	1	1	1	1	1	1	1	0	1	1	0	1	1
NLA000600822	2	6	3	3	3	5	4	4	4	4	3	2	6	5	8	2	5	3	2	1	3	4	2	3	0	0	0	0	0	0	0	0	0	0	0	0	0	0	0	0	0	0	0	0	0	0	0	0	0
NLA000600823	5	2	2	4	3	4	1	2	4	2	2	1	3	10	7	2	6	3	2	2	3	3	6	3	1	1	0	1	1	1	1	1	1	1	1	1	1	1	1	1	1	1	1	0	0	1	1	1	1
NLA000600829	2	5	2	4	3	2	3	4	2	1	2	2	2	3	6	1	6	2	2	1	3	4	2	3	1	1	1	1	1	1	1	1	1	1	1	1	1	1	1	1	1	1	1	1	0	0	0	0	1
NLA000600832	6	2	3	4	2	5	2	4	9	2	2	1	9	9	5	2	6	1	2	2	3	3	2	3	1	0	1	1	1	1	1	1	1	1	1	1	1	1	1	1	1	1	1	1	1	1	1	1	1
NLA000600833	5	2	2	4	2	6	2	4	6	2	2	1	5	4	7	2	6	2	2	2	3	3	8	3	1	1	1	1	1	1	1	1	1	1	1	1	0	1	1	1	1	1	1	1	1	1	0	0	1
NLA000600834	2	4	6	4	3	3	3	4	2	1	2	3	2	3	8	1	7	2	2	1	3	4	2	3	1	0	0	0	1	1	1	1	1	1	1	1	1	1	1	1	1	1	1	1	0	0	0	0	1
NLA000600835	2	3	1	5	4	5	3	6	7	4	7	3	1	3	8	2	4	2	2	2	3	3	5	3	1	1	1	1	1	1	0	1	0	1	1	1	0	0	0	0	0	0	0	0	0	0	0	0	0
NLA000600837	6	2	3	4	2	5	2	4	9	2	2	1	11	9	5	2	6	1	2	2	3	3	2	3	1	1	1	1	1	1	1	1	1	1	1	1	1	1	1	1	1	1	1	1	1	1	1	1	1
NLA000600848	2	3	3	4	4	3	2	4	2	2	1	2	3	3	4	2	6	2	2	1	3	4	2	1	1	1	1	1	1	1	1	1	0	0	0	1	0	1	1	1	1	1	1	1	0	0	0	0	1
NLA000600851	2	5	1	3	3	3	0	4	3	2	3	2	4	2	6	2	6	2	2	1	3	4	2	3	1	1	1	1	1	1	1	1	1	1	1	1	1	1	1	1	1	1	1	1	1	1	1	1	1
NLA000600859	2	5	3	5	3	3	2	3	3	4	3	3	3	3	5	2	5	2	2	1	3	4	2	2	1	1	1	1	1	1	1	1	0	0	0	0	0	0	1	1	1	1	1	1	1	1	1	1	1
NLA000600863	2	5	4	5	3	3	2	3	3	4	3	3	4	3	7	2	5	2	2	1	3	4	2	3	1	1	1	1	1	1	1	1	1	1	1	1	1	1	1	1	1	1	1	1	1	1	0	1	1
NLA000600864	2	5	2	5	3	3	2	3	3	4	3	2	3	2	6	2	3	2	1	1	3	2	2	3	1	1	1	1	1	1	1	1	1	1	1	1	1	1	1	1	1	1	1	1	1	1	1	1	1
NLA000600865	2	5	3	5	3	3	2	3	3	4	3	3	4	3	6	2	5	2	2	1	3	4	2	3	1	1	1	1	1	1	1	1	1	1	1	1	1	1	1	1	1	1	1	1	1	1	0	1	1
NLA000600866	2	5	1	3	2	3	1	4	2	1	2	2	2	3	4	2	6	2	2	1	3	5	2	3	1	1	0	1	1	1	1	1	1	1	1	1	1	1	1	1	1	1	1	1	0	0	0	0	1
NLA000600868	2	8	3	4	3	5	4	2	4	2	3	4	2	4	7	2	5	3	2	1	3	4	2	3	1	1	1	0	0	0	0	1	1	1	1	1	1	1	1	1	1	1	1	1	1	1	0	0	0
NLA000600870	2	4	4	3	2	2	3	4	3	2	4	2	6	2	5	2	5	2	2	1	2	4	2	3	1	1	1	0	1	1	1	1	1	1	1	1	1	1	1	1	1	1	1	1	1	1	1	1	1
NLA000600873	2	5	5	4	3	3	2	3	3	4	4	3	2	2	7	2	5	2	2	1	3	4	2	3	1	1	1	1	1	1	1	1	1	1	1	1	1	1	1	1	1	1	1	1	1	1	1	0	1
NLA000600874	2	6	3	2	3	3	2	4	3	2	2	2	2	3	5	2	5	2	2	1	3	4	1	2	1	0	1	1	1	1	1	1	1	1	1	1	1	1	1	1	1	1	1	1	1	1	1	1	1
NLA000600876	2	5	2	4	3	3	1	4	4	2	4	2	2	3	3	2	3	2	2	1	3	4	2	2	0	0	0	0	1	1	1	1	1	1	1	0	0	1	1	1	1	1	1	1	1	1	1	1	1
NLA000600878	1	3	3	4	3	3	3	4	2	2	1	2	4	2	7	2	6	2	2	1	3	4	2	1	1	1	1	1	1	1	1	1	0	0	0	1	1	1	1	1	1	1	1	0	0	0	0	0	0
NLA000600879	2	5	1	3	2	3	1	4	2	1	2	2	2	3	4	2	6	2	2	1	3	5	2	3	1	1	0	1	1	1	1	1	1	1	1	1	1	1	1	1	1	1	1	1	0	0	0	0	1
NLA000600881	2	5	6	4	3	4	4	4	2	2	6	2	3	2	5	2	5	2	2	1	2	4	2	3	1	1	1	1	1	1	1	1	1	1	1	1	1	1	1	1	1	1	1	1	0	0	0	0	1
NLA000600886	2	5	2	5	4	4	2	3	3	4	3	3	3	3	5	1	5	2	2	1	3	4	2	3	1	1	1	1	1	1	1	1	1	1	1	1	1	1	1	1	1	1	1	1	1	1	1	1	0
NLA000600892	3	6	2	2	3	3	2	4	4	2	1	2	5	1	5	2	5	2	2	1	2	4	2	3	1	1	1	1	1	1	1	1	1	1	1	1	0	0	1	1	1	1	1	1	1	1	1	1	1
NLA000600893	2	5	3	5	3	3	2	3	3	4	3	3	5	3	7	2	5	2	1	1	3	4	2	3	1	1	1	1	0	1	1	1	1	1	1	1	1	1	1	1	1	1	1	1	1	1	1	1	1
NLA000600904	2	5	4	4	3	3	3	2	1	2	1	2	4	3	4	2	6	2	2	1	3	4	2	1	1	1	1	1	1	1	1	1	0	0	0	1	1	1	1	1	1	1	1	1	0	0	0	0	1
NLA000600906	2	5	4	3	3	3	2	4	3	2	3	2	4	2	2	2	5	2	2	1	3	4	2	3	1	1	1	1	1	1	1	1	1	1	1	1	1	1	1	1	1	1	1	1	1	1	1	1	1
NLA000600907	2	7	2	4	3	2	4	4	2	2	5	2	3	2	5	2	4	2	2	1	3	4	2	3	1	1	1	1	1	1	1	1	1	1	1	1	0	1	1	1	1	1	1	1	0	0	0	0	1
NLA000600910	2	5	3	6	4	5	1	2	4	2	3	4	2	4	7	2	5	3	2	1	3	4	2	3	1	1	1	0	0	0	0	1	1	1	1	1	1	1	1	1	1	1	1	1	1	1	0	0	0
NLA000600912	2	5	4	5	3	3	2	3	3	2	3	3	4	3	7	2	5	2	1	1	3	4	2	3	0	0	0	0	0	0	0	0	0	0	0	0	0	0	0	0	0	0	0	0	0	0	0	0	1
NLA000600913	2	5	4	3	1	3	2	4	3	2	3	2	3	2	5	2	5	2	2	1	3	4	2	3	0	1	1	1	1	1	1	1	1	1	1	1	1	1	1	1	1	1	1	1	1	1	1	1	1
NLA000600914	2	5	4	3	3	3	1	4	3	2	3	2	3	2	5	2	6	2	2	1	3	4	2	3	1	1	1	1	1	1	1	1	1	1	1	1	1	1	1	1	1	1	1	1	1	1	0	1	1
NLA000600916	2	9	3	5	5	5	2	2	4	2	3	1	2	4	8	2	5	3	2	1	3	4	2	3	1	1	1	0	0	0	0	1	1	1	1	1	1	0	0	0	0	0	0	0	0	0	0	0	0
NLA000600922	2	5	1	3	3	3	2	4	3	2	5	2	3	2	4	2	6	1	2	1	3	4	2	3	1	1	1	1	1	1	1	1	1	1	1	1	1	1	1	1	1	1	1	1	1	1	1	1	1
NLA000600923	5	2	1	3	3	6	2	4	6	1	4	1	3	12	6	2	10	3	2	2	3	3	4	3	1	0	0	0	0	0	0	0	0	0	0	0	0	1	1	1	1	1	1	1	1	1	1	1	1
NLA000600926	5	2	2	4	3	4	1	4	4	2	2	1	8	11	7	2	6	3	2	2	3	3	6	3	1	1	0	1	1	1	1	1	1	1	1	1	1	1	1	1	1	1	1	0	0	1	1	1	1
NLA000600927	2	5	4	3	1	4	2	4	2	2	5	2	2	2	5	2	5	2	2	1	3	4	3	3	1	1	0	1	1	1	1	1	1	1	1	1	1	1	1	1	1	1	1	1	1	1	1	1	1
NLA000600928	2	5	5	3	3	2	4	3	3	4	3	3	4	3	8	2	5	2	2	1	3	4	2	3	1	1	1	1	1	1	1	1	1	1	1	1	1	1	1	1	1	0	1	1	1	1	1	1	1
NLA000600931	2	7	3	3	3	5	4	4	4	4	3	2	5	5	5	2	5	3	2	1	3	4	2	3	0	0	0	0	0	0	0	0	0	0	0	0	0	0	0	0	0	0	0	0	0	0	0	0	0
NLA000600932	5	2	2	4	3	4	1	4	4	2	2	1	1	10	8	2	6	3	2	2	3	3	6	3	1	1	0	1	1	1	1	0	0	0	0	0	0	0	0	0	0	0	0	0	0	0	0	0	0
NLA000600936	2	5	3	5	3	3	2	3	3	4	5	3	5	3	6	2	3	2	1	1	3	2	2	3	0	0	0	0	0	0	0	0	0	0	0	0	0	0	0	0	0	0	0	0	0	0	0	0	1
NLA000600938	2	5	3	3	1	3	2	4	3	2	7	2	3	2	5	2	5	2	2	1	3	4	2	3	1	1	1	1	1	1	1	1	1	1	1	1	1	1	1	1	1	1	1	1	1	1	1	1	1
NLA000600939	2	3	3	4	3	3	2	4	2	1	4	2	2	3	4	2	6	2	2	1	3	4	2	3	1	1	1	1	1	1	1	1	1	1	1	1	0	1	1	0	0	0	1	1	0	0	0	0	1
NLA000600942	3	2	2	2	3	3	2	3	6	4	2	1	2	2	5	2	4	2	2	2	3	3	4	3	1	1	0	1	1	1	1	1	0	1	1	1	1	1	1	0	1	1	1	1	0	1	1	1	1
NLA000600943	2	6	3	2	3	4	2	4	3	2	1	2	4	2	8	2	5	2	2	1	4	4	1	3	1	1	1	1	1	1	1	1	1	1	1	1	1	1	1	1	0	0	1	1	1	1	1	1	1
NLA000600944	2	7	3	5	4	4	5	2	4	2	4	4	2	4	8	3	5	3	2	1	3	4	2	3	1	1	1	0	0	0	0	1	1	1	1	1	1	1	1	1	1	1	1	1	1	1	0	0	0
NLA000600946	2	1	2	5	1	3	1	4	3	4	3	3	2	3	9	2	5	2	1	1	3	4	2	3	1	1	1	1	1	1	1	1	1	1	1	1	1	1	1	1	1	1	1	0	0	1	1	1	1
NLA000600948	2	5	2	3	5	3	1	4	3	2	4	2	2	2	4	1	5	2	2	1	2	4	2	2	1	1	1	1	1	1	1	1	1	0	1	1	0	1	1	1	1	1	1	1	1	1	1	1	1
NLA000600949	1	1	2	5	1	3	4	4	3	4	3	2	2	3	7	2	5	2	2	1	3	4	2	3	1	1	1	1	1	1	1	1	1	1	1	1	1	1	1	1	1	1	1	0	0	0	0	0	1
NLA000600953	0	4	3	3	1	3	2	4	3	2	3	2	4	2	4	2	5	2	2	1	3	4	2	3	1	1	1	1	1	1	1	1	1	1	1	1	1	1	1	1	1	1	1	1	1	1	1	1	0
NLA000600958	2	5	3	2	3	3	2	4	2	2	3	2	3	3	6	2	5	2	2	1	3	4	1	3	1	0	1	1	0	1	0	1	1	1	1	1	1	1	1	1	1	1	1	1	1	1	1	1	1
NLA000600963	2	7	3	6	4	4	4	2	4	4	4	4	2	4	7	2	5	2	2	1	3	4	2	3	1	1	1	0	0	0	0	1	1	1	1	1	1	1	1	1	1	1	1	1	1	1	0	0	0
NLA000600964	2	6	4	4	3	2	1	4	2	1	2	2	2	3	7	1	6	2	2	1	3	4	2	3	1	1	1	1	1	1	1	1	1	1	1	1	1	1	1	1	1	1	1	1	0	0	0	0	1
NLA000600966	2	5	1	4	1	3	4	4	2	1	2	2	4	3	1	2	6	2	2	1	2	4	1	5	1	1	1	1	1	1	1	1	1	1	1	1	1	1	1	1	1	1	1	1	0	0	0	0	1
NLA000600977	5	2	2	5	3	3	2	4	7	2	2	1	9	8	7	2	6	2	2	2	3	3	5	2	1	1	1	1	1	1	1	1	1	1	1	1	1	1	1	1	1	1	1	1	1	1	0	1	1
NLA000600981	2	5	3	5	3	3	2	3	3	4	4	3	6	3	7	2	3	2	2	1	3	2	2	3	1	1	1	1	1	1	1	1	1	1	1	1	1	1	1	1	1	1	1	1	1	1	1	1	1
NLA000600982	2	4	1	2	3	2	1	4	4	4	3	3	2	2	2	2	4	2	2	2	4	3	2	3	1	1	1	1	1	1	1	0	0	0	0	0	1	1	1	1	1	1	1	1	0	0	0	0	1
NLA000600984	3	6	2	2	3	3	2	4	4	2	1	2	5	1	5	2	5	2	2	1	2	4	2	3	1	1	1	1	1	1	1	1	1	1	1	1	0	0	1	1	1	1	1	1	1	1	1	1	1
NLA000600985	5	2	2	4	2	5	1	3	8	2	5	1	7	4	6	2	7	3	2	2	3	3	4	3	1	0	1	1	1	1	1	1	1	1	1	1	1	1	1	1	1	1	1	1	1	1	0	1	1
NLA000600990	7	2	4	3	2	5	2	4	7	2	4	1	2	3	6	2	5	3	2	2	3	3	3	3	1	1	1	1	1	1	1	1	1	1	1	1	1	1	1	1	1	1	1	1	1	1	1	1	1
NLA000600993	4	3	1	2	3	3	4	4	3	2	1	2	5	1	6	2	5	2	2	1	2	4	2	3	1	0	0	1	1	1	1	1	1	1	1	1	1	1	1	1	1	1	1	1	1	1	1	1	1
NLA000600994	2	6	1	4	4	3	4	4	2	1	2	2	3	3	5	2	6	2	2	1	3	4	2	3	1	0	0	1	1	1	1	1	1	1	1	1	1	1	1	1	1	1	1	1	0	0	0	0	0
NLA000600996	5	2	2	3	3	4	1	4	4	2	2	1	9	10	4	2	6	3	2	2	3	3	6	3	1	1	0	1	1	0	1	1	1	1	1	1	1	1	1	1	1	1	1	0	0	1	1	1	1
NLA000600998	2	5	1	4	2	3	7	4	2	1	2	2	4	2	7	2	6	2	2	1	3	4	1	5	1	1	1	1	1	1	1	1	1	1	1	1	1	1	1	1	1	1	1	1	0	0	0	0	1
NLA000600999	2	5	3	5	3	3	2	3	3	4	3	3	5	3	6	2	6	2	2	1	3	4	2	3	1	1	1	1	1	1	1	1	1	1	1	0	0	0	0	0	0	0	1	1	1	1	1	1	1
NLA000601001	2	4	4	3	3	5	4	4	4	4	3	4	5	3	7	2	5	3	2	1	3	4	2	3	0	0	0	0	0	0	0	0	0	0	0	0	0	0	0	0	0	0	0	0	0	0	0	0	0
NLA000601005	2	5	4	5	3	3	2	3	3	4	3	3	4	3	7	2	5	2	2	1	3	4	2	3	1	1	1	1	1	1	1	1	1	1	1	1	1	1	1	1	1	1	1	1	1	1	0	1	1
NLA000601027	4	2	2	4	3	6	2	4	9	2	4	1	8	6	6	2	6	3	2	2	1	3	4	3	1	1	0	1	1	1	1	1	1	1	1	1	1	1	1	1	1	1	1	1	1	1	0	0	1
NLA000601030	5	2	2	5	3	4	1	4	4	2	2	1	8	9	6	2	6	6	2	2	3	3	6	3	1	1	0	1	1	1	1	1	1	1	1	1	1	1	1	1	1	1	1	0	0	1	1	1	1
NLA000601033	2	2	3	5	3	3	2	3	4	4	3	3	3	3	5	2	5	2	2	1	3	4	2	3	1	1	1	1	1	1	1	1	1	1	1	1	0	1	1	1	1	1	1	1	1	1	1	1	1
NLA000601036	2	1	4	6	4	4	4	2	4	2	2	4	2	2	5	2	5	3	2	1	2	4	2	3	1	1	1	0	0	0	0	1	1	0	1	1	1	1	1	1	1	1	1	0	0	0	0	0	0
NLA000601038	2	5	3	4	3	3	1	5	3	4	6	3	4	4	9	2	5	2	2	1	3	4	2	3	1	1	1	1	1	1	1	1	1	1	1	1	1	1	1	1	1	0	1	1	1	1	1	1	1
NLA000601041	3	5	3	5	3	3	2	3	3	4	3	3	5	3	6	2	5	2	2	1	3	4	2	3	1	1	1	1	1	1	1	1	0	1	1	1	1	1	1	1	1	1	1	1	1	1	1	1	1
NLA000601042	4	7	1	3	3	5	4	4	4	4	2	2	5	5	8	2	6	3	2	1	1	4	2	3	0	0	0	0	0	0	0	0	0	0	0	0	0	0	0	0	0	0	0	0	0	0	0	0	0
NLA000601043	2	5	3	3	3	3	2	3	3	4	3	1	6	3	5	2	5	2	2	1	3	4	2	3	1	1	1	1	1	1	1	1	1	0	1	1	1	1	1	1	1	1	1	1	1	1	1	1	1
NLA000601044	2	5	4	5	3	3	2	3	3	4	3	3	4	3	8	2	5	2	2	1	3	4	2	3	1	1	0	1	1	1	1	1	1	1	1	1	1	1	1	1	1	1	1	1	1	1	1	1	1
NLA000601045	3	5	3	4	3	4	2	3	3	4	3	3	5	3	6	2	5	2	2	1	3	4	2	3	1	1	1	1	1	1	1	1	1	1	1	1	1	1	1	1	1	1	1	1	1	1	1	1	1
NLA000601047	2	5	3	4	3	3	3	2	2	2	1	2	2	3	8	2	6	2	2	1	3	4	2	1	1	1	1	1	1	1	1	1	0	0	0	1	1	1	1	1	1	1	1	1	0	0	0	0	1
NLA000601058	2	5	3	3	3	3	2	4	2	2	3	2	5	3	4	2	5	2	1	1	3	4	2	1	1	1	1	1	1	1	1	1	1	1	1	1	1	1	1	1	1	1	1	1	1	1	0	0	0
NLA000601062	2	4	5	4	3	3	2	3	2	4	3	3	3	8	5	2	5	2	2	1	3	4	2	3	1	1	1	1	1	1	1	1	1	1	0	0	0	0	0	0	0	0	0	0	0	0	0	0	1
NLA000601065	2	5	1	3	3	3	2	5	3	2	6	2	5	2	5	1	6	2	2	1	3	4	2	3	1	1	1	1	1	1	1	0	0	0	1	1	1	1	1	1	1	1	1	1	1	1	1	1	1
NLA000601066	2	5	3	5	3	3	2	3	3	4	3	2	4	2	7	2	3	2	1	1	3	2	2	3	1	1	1	1	1	1	1	1	1	1	1	1	1	1	1	1	1	1	1	1	1	1	1	1	1
NLA000601067	2	4	1	3	2	3	4	4	2	1	2	2	3	3	8	2	6	2	2	1	3	4	1	5	1	1	1	1	1	1	1	1	1	0	1	1	1	1	1	1	1	1	1	1	0	0	0	0	1
NLA000601069	2	6	3	3	3	5	3	4	3	4	3	3	4	4	10	2	5	3	2	1	3	4	2	3	0	0	0	0	0	0	0	0	0	0	0	0	0	0	0	0	0	0	0	0	0	0	0	0	0
NLA000601072	5	2	4	4	2	5	2	4	9	2	2	1	12	7	5	2	6	1	2	2	3	3	4	3	0	0	0	1	1	1	1	1	1	1	1	1	1	1	1	1	1	1	1	1	1	1	1	1	1
NLA000601075	2	7	3	3	3	5	4	4	4	4	3	2	6	4	8	2	5	3	2	1	3	4	2	3	0	0	0	0	0	0	0	0	0	0	0	0	0	0	0	0	0	0	0	0	0	0	0	0	0
NLA000601079	2	5	3	7	6	5	4	2	2	4	3	4	2	4	8	2	3	3	2	1	3	4	2	3	1	1	1	0	0	0	0	1	1	1	1	1	1	1	0	0	0	0	0	0	0	0	0	0	0
NLA000601082	2	6	3	5	4	6	4	2	4	2	2	4	2	4	8	2	5	3	2	1	3	4	2	3	1	1	1	0	0	0	0	1	1	1	1	1	1	1	1	1	1	1	1	1	1	1	0	0	0
NLA000601084	5	2	4	4	3	4	2	4	6	1	4	1	3	6	4	2	6	1	2	2	3	3	1	3	1	0	0	1	1	1	1	1	1	1	1	1	1	1	1	1	1	1	1	1	1	1	1	1	0
NLA000601087	2	5	4	3	1	3	2	2	3	2	3	2	4	2	5	2	5	2	2	1	3	4	2	3	1	1	1	1	1	1	1	1	1	1	1	1	1	1	1	1	1	1	1	1	1	1	1	1	1
NLA000601091	2	5	2	2	3	2	3	4	3	2	4	2	4	2	6	2	5	2	2	1	3	4	1	3	1	1	1	1	1	1	1	1	1	1	1	1	1	1	1	1	1	1	1	1	1	1	1	1	1
NLA000601096	2	5	4	6	3	3	2	3	3	4	3	3	5	3	6	1	5	2	2	1	3	4	2	3	1	1	1	1	1	1	1	1	1	1	1	1	0	1	1	1	1	1	1	1	1	1	1	1	1
NLA000601098	2	3	3	6	4	5	4	2	4	2	3	4	2	4	8	2	5	3	2	1	3	4	2	3	1	1	1	0	0	0	0	1	1	1	1	1	1	1	1	1	1	1	1	1	1	1	0	0	0
NLA000601099	2	6	4	3	3	4	3	4	3	2	3	2	3	2	2	2	5	2	2	1	3	4	2	3	1	1	1	1	1	1	1	1	1	1	1	1	1	1	1	1	1	1	1	1	1	1	1	1	1
NLA000601101	5	2	3	4	3	4	1	4	4	2	2	1	1	10	8	2	6	3	2	2	3	3	6	3	1	1	0	1	1	1	1	0	0	0	0	0	0	0	0	0	0	0	0	0	0	0	0	0	0
NLA000601104	3	3	3	4	3	3	4	4	4	2	3	2	5	1	8	2	5	2	2	1	3	4	2	3	1	1	1	1	1	1	1	1	1	1	1	1	0	0	0	0	1	1	1	1	1	1	1	1	1
NLA000601106	2	5	3	5	2	3	2	3	3	4	3	3	4	3	5	2	3	2	1	1	3	2	2	3	1	1	1	1	1	1	1	1	1	1	1	1	1	1	1	1	1	1	1	1	1	1	1	1	1
NLA000601107	5	2	3	4	3	5	2	4	4	1	4	1	3	6	5	2	6	3	2	2	3	3	4	3	1	0	0	1	1	1	1	1	1	1	1	1	1	1	1	1	1	1	1	1	1	1	1	1	1
NLA000601110	6	2	3	4	2	5	2	4	7	2	3	1	2	7	6	2	5	3	2	2	3	3	5	3	1	1	1	1	1	1	1	1	1	1	1	1	1	1	1	1	1	1	1	1	1	1	1	1	1
NLA000601113	2	5	3	3	1	3	2	4	3	2	7	2	3	2	5	2	5	2	2	1	3	4	2	3	1	1	1	1	1	1	1	1	1	1	1	1	1	1	1	1	1	1	1	1	1	1	1	1	1
NLA000601120	2	4	5	3	3	3	2	3	3	4	3	1	3	4	6	2	5	3	2	1	3	4	2	2	1	1	1	1	1	1	1	1	1	1	1	1	1	1	1	1	1	1	1	1	1	1	1	1	1
NLA000601124	2	5	1	3	3	3	2	4	3	2	5	2	5	2	5	2	6	2	2	1	3	4	2	3	1	1	1	1	1	1	1	1	1	1	1	1	1	1	1	1	1	1	1	1	1	1	1	1	1
NLA000601125	2	5	4	3	2	3	2	3	3	2	3	2	4	2	4	2	5	2	2	1	3	4	2	4	1	1	1	1	1	1	1	1	1	1	1	1	1	1	1	1	1	1	1	1	1	1	1	1	1
NLA000601126	2	5	4	3	1	3	2	4	2	2	5	2	2	2	5	2	5	2	2	1	3	4	3	3	1	1	1	1	1	1	1	1	1	1	1	1	1	1	1	1	1	1	1	1	1	1	1	1	1
NLA000601127	2	5	1	3	3	2	2	4	1	2	3	2	4	2	5	2	6	2	2	1	3	4	2	3	1	1	1	1	1	1	1	1	1	1	1	1	1	1	1	1	1	1	1	1	1	1	1	1	1
NLA000601129	3	5	2	2	3	3	2	5	5	4	2	1	2	2	5	2	4	2	2	2	3	3	3	3	1	1	0	1	1	1	1	1	0	1	0	1	1	1	1	0	1	1	1	1	0	1	1	1	1
NLA000601131	2	1	2	4	1	3	1	4	3	4	3	3	1	3	7	2	5	2	2	1	3	4	2	3	1	1	1	1	1	1	1	1	1	0	0	0	0	0	0	0	0	0	0	1	1	1	1	1	1
NLA000601135	3	5	3	5	3	3	2	3	3	4	3	3	5	3	6	2	5	2	2	1	3	4	2	3	1	1	0	1	1	1	1	1	1	1	1	1	1	1	1	1	1	1	1	1	1	1	1	1	1
NLA000601136	2	6	5	3	1	3	3	4	3	2	3	2	4	2	5	2	5	2	2	1	3	4	2	3	1	1	1	1	1	0	1	1	1	1	1	1	1	1	1	1	1	1	1	1	1	1	1	1	1
NLA000601137	2	5	3	5	3	3	2	3	3	4	3	3	3	3	5	2	5	2	2	1	3	2	2	3	1	1	1	1	1	1	1	1	1	1	1	1	1	1	1	1	1	1	1	1	1	1	1	1	1
NLA000601138	2	5	1	4	2	3	4	4	2	1	2	2	4	3	6	2	6	2	2	1	3	4	1	5	1	1	1	1	1	1	1	1	1	1	1	1	0	1	1	1	1	1	1	1	0	0	0	0	1
NLA000601140	2	4	5	5	3	3	2	3	3	4	5	1	6	4	6	2	5	2	2	1	2	4	2	3	1	1	1	1	1	1	1	1	1	1	1	1	1	1	1	1	1	1	1	1	1	1	0	1	1
NLA000601145	2	5	2	3	3	2	2	4	3	2	2	3	3	1	5	2	5	2	2	1	3	4	2	3	1	1	1	1	1	1	1	1	1	1	1	1	1	1	1	1	1	1	1	1	1	1	1	1	1
NLA000601147	2	1	2	5	1	3	1	4	3	4	3	3	1	3	7	2	5	2	2	1	3	4	2	3	1	1	1	1	1	1	1	1	1	0	0	0	0	0	0	0	0	0	0	1	1	1	1	1	1
NLA000601151	2	8	3	4	3	5	4	2	4	2	3	4	2	4	7	2	5	2	2	1	3	4	2	3	1	1	1	0	0	0	0	1	1	1	1	1	1	1	1	1	1	1	1	1	1	1	0	0	0
NLA000601156	2	5	5	4	2	3	3	4	2	1	2	3	2	3	7	1	6	2	2	1	3	4	2	3	1	1	1	1	1	1	1	1	1	1	1	1	1	1	1	1	1	1	1	1	0	0	0	0	1
NLA000601158	5	2	4	4	3	5	2	4	6	1	4	1	3	6	6	2	6	4	3	2	3	3	1	4	1	0	0	1	0	0	0	1	1	1	1	1	1	1	1	1	1	1	1	1	1	1	1	1	1
NLA000601159	2	6	3	5	3	3	2	3	3	3	3	3	4	2	7	2	3	2	2	1	3	2	2	3	1	1	1	1	1	1	1	1	1	1	1	1	1	1	1	1	1	1	1	1	1	1	1	1	1
NLA000601163	2	6	3	2	3	5	2	4	4	4	4	2	4	5	8	2	5	3	2	1	3	4	1	3	0	0	0	0	0	0	0	0	0	0	0	0	0	0	0	0	0	0	0	0	0	0	0	0	0
NLA000601171	2	1	4	7	4	4	4	2	4	2	2	4	2	1	5	2	5	3	2	1	3	4	2	3	1	1	1	0	0	0	0	1	1	0	1	1	1	1	1	1	1	1	1	0	0	0	0	0	0
NLA000601176	2	6	1	6	4	5	4	2	4	4	3	4	2	5	9	2	5	3	2	0	2	4	2	3	1	1	1	0	0	0	0	1	1	1	1	1	0	0	1	1	1	1	1	1	1	1	0	0	0
NLA000601178	2	3	4	4	4	2	3	6	2	1	2	2	2	3	5	1	6	2	2	1	3	4	2	3	1	1	1	1	1	1	1	1	1	1	1	1	1	1	1	1	1	1	1	1	0	0	0	0	0
NLA000601179	2	1	4	7	4	4	4	2	4	2	2	3	2	2	5	2	5	3	2	1	2	4	2	3	1	1	1	0	0	0	0	1	1	0	1	1	1	1	1	1	1	1	1	0	0	0	0	0	0
NLA000601182	5	2	5	4	3	4	3	4	6	1	4	1	3	6	5	2	6	4	2	2	3	3	1	3	1	0	0	1	1	1	1	1	1	1	1	1	1	1	1	1	1	1	1	1	1	1	1	1	1
NLA000601184	2	5	2	6	4	5	3	2	4	2	3	4	2	4	7	2	5	3	2	1	3	4	2	3	1	1	1	0	0	0	0	1	1	1	1	1	1	1	1	1	1	1	1	1	1	1	0	0	0
NLA000601185	5	2	3	4	3	5	2	2	7	2	2	1	8	13	4	2	6	1	2	2	3	3	4	3	1	1	1	0	1	1	1	1	1	0	0	0	0	0	0	0	0	1	1	1	1	1	1	1	1
NLA000601186	2	5	1	3	3	3	2	4	2	2	3	2	4	2	4	2	6	1	1	1	3	4	2	3	1	1	1	1	1	1	1	1	1	1	1	1	1	1	1	1	1	1	1	1	0	0	0	0	1
NLA000601187	4	5	6	3	4	3	1	4	4	2	3	0	2	1	8	2	6	2	2	1	3	4	2	2	0	0	0	0	0	0	0	0	0	0	0	0	0	0	0	0	0	0	0	0	0	0	0	0	1
NLA000601190	2	5	3	6	3	3	2	3	3	4	3	3	6	2	3	2	5	2	2	1	3	4	2	3	1	1	1	1	1	1	1	1	1	1	1	1	1	1	1	1	1	1	1	1	1	1	1	1	1
NLA000601216	3	4	4	3	4	3	3	4	4	2	3	2	5	1	6	2	5	2	2	1	3	4	2	2	1	1	1	1	1	1	1	1	0	0	1	0	0	0	1	1	1	1	1	1	1	1	1	1	1
NLA000601218	2	5	3	5	3	3	2	3	3	4	3	3	2	3	1	2	5	2	1	1	3	4	2	3	1	1	1	1	1	1	1	1	1	1	1	1	0	1	1	1	1	1	1	1	1	1	1	1	1
NLA000601219	2	5	4	3	3	3	2	4	2	2	3	3	1	2	5	2	5	2	2	1	3	4	2	3	1	1	1	1	0	1	1	1	1	1	1	1	1	1	1	1	1	1	1	1	1	1	1	1	1
NLA000601230	2	5	2	5	3	3	2	3	3	4	3	2	4	2	6	2	3	2	1	1	3	2	2	3	1	1	1	1	1	1	1	1	1	1	1	1	1	1	1	1	1	1	1	1	1	1	1	1	1
NLA000601231	2	6	4	6	4	5	4	2	4	2	3	4	2	4	7	2	5	3	2	1	3	4	2	2	1	1	1	0	0	0	0	1	1	1	1	1	1	1	1	1	1	1	1	1	1	1	0	0	0
NLA000601238	2	1	4	6	4	4	4	2	4	2	2	4	2	2	5	2	5	3	2	1	2	4	2	3	1	1	1	0	0	0	0	1	1	0	1	1	1	1	1	1	1	1	1	0	0	0	0	0	0
NLA000601239	2	5	3	5	3	3	2	3	3	3	3	3	6	3	7	2	3	2	2	1	3	2	2	3	1	1	1	1	1	1	1	1	1	1	1	1	1	1	1	1	1	1	1	1	1	1	1	1	1
NLA000601240	2	5	2	3	1	3	2	4	3	2	3	2	2	2	5	2	5	2	1	1	2	4	2	3	1	1	1	1	1	1	0	0	0	0	0	0	0	0	0	0	0	0	1	1	1	1	1	1	1
NLA000601244	2	5	3	5	3	3	2	3	3	4	3	3	5	3	5	2	5	2	2	1	3	4	2	3	1	1	1	1	1	1	1	1	1	1	1	1	1	1	1	1	1	1	1	0	0	1	1	1	1
NLA000601251	2	5	3	5	3	3	2	3	3	4	3	3	5	3	7	2	5	2	1	1	3	4	2	3	1	1	1	1	0	1	1	1	1	1	1	1	1	1	1	1	1	1	1	1	1	1	1	1	1
NLA000601252	2	5	2	4	2	3	4	4	2	2	1	2	2	3	5	2	6	2	2	1	3	4	2	1	1	1	1	1	1	1	1	0	0	0	0	1	0	1	1	1	1	1	1	1	0	0	0	0	0
NLA000601254	5	2	5	4	3	5	2	4	6	1	4	1	3	6	6	2	6	3	2	2	3	3	4	3	1	0	0	1	1	1	1	1	1	1	1	0	1	1	1	1	1	1	0	1	1	1	1	1	1
NLA000601256	2	5	4	5	3	3	2	3	3	4	3	3	5	3	6	2	6	2	2	1	3	4	2	3	1	1	1	1	1	1	1	1	1	1	1	0	0	0	0	0	0	0	1	1	1	1	1	1	1
NLA000601257	3	5	4	2	3	2	4	4	4	2	3	2	6	1	5	2	5	2	2	1	3	5	2	3	1	1	1	1	0	0	0	0	1	1	1	1	0	0	0	0	1	1	1	1	1	1	1	1	1
NLA000601261	2	7	3	2	3	5	4	4	4	4	3	2	6	5	6	2	5	4	2	1	3	4	2	3	0	0	0	0	0	0	0	0	0	0	0	0	0	0	0	0	0	0	0	0	0	0	0	0	0
NLA000601262	1	7	2	7	5	5	4	2	4	2	4	2	2	4	8	2	5	2	2	1	3	4	2	3	1	1	1	0	0	0	0	1	1	1	1	1	1	1	1	1	1	1	1	1	1	1	0	0	0
NLA000601264	8	2	3	4	2	5	2	4	7	2	4	1	2	6	6	2	5	3	2	2	3	3	4	3	1	1	1	1	1	1	1	1	1	1	1	1	1	1	1	1	1	1	1	1	1	1	1	0	1
NLA000601270	2	5	3	6	3	4	2	3	3	4	3	3	3	3	5	2	5	2	2	1	3	4	2	2	1	0	0	1	1	1	1	1	1	1	1	1	1	1	1	1	1	1	1	1	1	1	1	1	1
NLA000601274	2	5	4	3	1	2	2	5	3	2	5	2	4	2	5	2	5	2	2	1	3	4	2	2	1	1	1	1	1	1	1	1	1	1	1	1	1	1	1	1	1	1	1	1	1	1	1	1	1
NLA000601275	5	2	2	5	3	4	1	4	4	2	2	1	8	10	7	2	6	3	2	2	3	3	6	3	1	1	0	1	1	1	1	1	1	1	1	1	1	1	1	1	1	1	1	0	0	1	1	1	1
NLA000601277	2	5	1	3	3	3	2	5	3	2	6	2	5	2	5	1	6	2	2	1	3	4	2	3	1	1	1	1	1	1	1	0	0	0	1	1	1	1	1	1	1	1	1	1	1	1	1	1	1
NLA000601280	5	2	2	4	3	4	1	4	4	2	2	1	8	10	5	2	6	3	2	2	3	3	6	3	1	1	0	1	1	1	1	1	1	1	1	1	1	1	1	1	1	1	1	0	0	1	1	1	1
NLA000601282	2	5	4	4	3	2	1	4	2	2	3	2	4	2	2	2	5	2	2	1	2	5	2	3	1	1	1	1	1	1	1	1	1	0	0	1	1	1	1	1	1	1	1	1	1	1	1	1	1
NLA000601284	2	5	1	3	2	3	1	4	2	1	2	2	2	3	4	2	6	2	2	1	3	5	2	3	1	1	0	1	1	1	1	1	1	1	1	1	1	1	1	1	1	1	1	1	0	0	0	0	1
NLA000601286	5	2	3	4	3	4	1	4	4	2	2	1	8	10	7	2	6	2	2	2	3	3	6	3	1	1	0	1	1	1	1	1	1	1	1	1	1	1	1	1	1	1	1	0	0	1	1	1	1
NLA000601293	3	2	3	4	2	5	2	4	7	2	4	1	1	4	6	2	5	3	2	2	3	3	3	2	1	1	1	1	1	1	1	1	1	1	1	1	0	0	1	1	1	1	1	1	1	1	1	1	1
NLA000601294	2	5	6	3	1	3	2	3	3	4	3	3	6	3	7	2	3	2	1	1	3	2	2	3	1	1	1	1	1	1	1	1	1	1	1	1	1	1	1	1	1	1	1	1	1	1	1	1	1
NLA000601297	2	7	2	3	1	3	3	4	3	2	3	2	3	2	5	2	5	2	2	1	3	4	2	3	1	1	1	1	1	1	1	1	1	1	1	1	0	1	1	1	1	1	1	1	1	1	1	1	1
NLA000601298	2	8	2	4	3	4	4	4	2	1	5	2	3	2	5	2	4	2	2	1	3	4	2	3	1	1	1	1	1	1	1	1	1	1	1	1	1	1	1	1	1	1	1	1	0	0	0	0	1
NLA000601303	2	7	2	6	4	4	2	2	3	2	3	4	2	4	8	2	5	3	2	1	3	4	2	3	1	1	1	0	0	0	0	1	1	1	1	1	1	1	1	1	1	1	1	1	1	1	0	0	0
NLA000601305	2	5	3	5	3	3	2	3	?	4	3	3	4	3	4	2	5	2	2	1	3	4	2	4	1	1	1	1	1	1	1	1	1	1	1	1	1	1	1	1	1	1	1	1	1	1	1	1	1
NLA000601306	2	5	3	5	3	2	2	3	3	4	3	3	3	3	6	2	5	2	2	1	3	4	2	3	1	1	1	1	1	1	1	1	1	1	1	1	1	1	1	1	1	1	1	1	1	1	1	1	1
NLA000601329	5	2	3	4	3	5	2	4	8	2	4	1	2	6	4	2	5	2	2	2	1	3	4	3	1	1	1	1	1	1	1	1	1	1	1	1	1	1	1	1	1	1	1	1	1	1	1	1	1
NLA000601334	2	5	3	3	3	3	1	2	3	2	3	2	2	2	3	2	5	2	2	1	1	4	2	3	1	1	1	1	1	1	1	1	1	1	1	1	1	1	1	1	1	1	1	1	1	1	1	1	1
NLA000601336	2	4	8	3	3	4	2	3	3	4	3	1	4	4	6	2	5	3	2	1	3	4	2	2	1	1	1	1	1	1	1	1	1	1	1	1	1	1	1	1	1	1	1	1	1	1	1	1	1
NLA000601337	5	2	3	4	3	6	2	4	6	1	4	1	3	6	6	2	1	2	2	2	3	3	4	3	1	0	0	1	1	1	1	1	1	1	1	1	1	1	1	1	1	1	0	1	0	1	1	1	1
NLA000601338	2	5	1	3	3	3	0	4	2	2	5	2	5	2	2	2	6	2	2	1	3	4	2	3	1	1	1	1	1	1	1	1	1	1	1	1	1	1	1	1	1	1	1	1	1	1	1	1	1
NLA000601339	2	5	3	3	3	5	4	4	4	4	3	2	6	5	8	2	5	3	2	1	3	4	2	3	0	0	0	0	0	0	0	0	0	0	0	0	0	0	0	0	0	0	0	0	0	0	0	0	0
NLA000601340	3	2	4	4	3	3	4	4	3	2	3	2	5	1	9	2	5	2	2	1	3	4	2	3	1	1	1	1	1	1	1	1	1	1	1	1	0	0	0	0	1	1	1	1	1	1	1	1	1
NLA000601344	3	5	2	2	3	2	2	5	7	4	2	1	2	?	6	2	4	2	2	2	1	3	5	3	1	1	0	1	1	1	1	1	0	1	1	1	1	1	1	0	1	1	1	1	1	1	1	1	1
NLA000601345	2	1	4	7	4	4	4	2	4	2	2	4	2	3	5	2	5	3	2	1	3	4	2	3	1	1	1	0	0	0	0	1	1	0	1	1	1	1	1	1	1	1	1	0	0	0	0	0	0
NLA000601346	2	5	3	5	3	3	2	3	3	4	3	3	3	3	5	2	5	2	2	1	3	4	2	2	1	1	1	1	1	1	1	1	0	0	0	0	0	0	1	1	1	1	1	1	1	1	1	0	0
NLA000601348	2	2	3	5	2	3	2	3	4	4	3	3	3	3	6	2	5	2	2	1	3	4	2	3	1	1	1	1	1	1	1	1	1	1	1	1	0	1	1	1	1	1	1	1	1	1	1	1	1
NLA000601349	2	5	5	4	3	3	3	6	2	1	2	3	2	3	8	1	7	2	2	1	3	4	2	3	1	1	1	1	1	1	1	1	1	1	1	0	1	1	1	1	1	1	1	1	0	0	0	0	1
NLA000601353	2	4	1	4	4	2	1	4	4	4	3	3	3	2	2	2	4	2	2	2	4	3	2	3	1	1	1	1	1	1	1	0	0	0	0	0	1	1	1	1	1	1	1	1	0	0	0	0	1
NLA000601358	2	7	3	3	3	5	3	4	4	4	3	2	5	5	8	2	5	3	2	1	3	4	1	3	0	0	0	0	0	0	0	0	0	0	0	0	0	0	0	0	0	0	0	0	0	0	0	0	0
NLA000601361	2	5	3	5	3	3	2	3	3	4	3	3	4	3	7	2	5	2	1	1	3	4	2	3	1	1	1	1	1	1	1	1	1	1	1	1	1	1	1	1	1	1	1	1	1	1	1	1	1
NLA000601369	2	5	3	4	3	3	1	5	3	4	6	3	4	4	9	2	5	2	2	1	3	4	2	3	1	1	1	1	1	1	1	1	1	1	1	1	1	1	1	1	1	0	1	1	1	1	1	1	1
NLA000601378	6	2	3	4	3	5	2	4	6	1	4	1	3	4	6	2	5	2	2	2	3	3	4	3	0	0	0	1	1	1	1	1	1	1	1	1	1	1	1	1	1	1	1	1	1	1	1	1	1
NLA000601380	2	7	3	5	3	5	5	2	4	2	3	4	2	4	5	2	5	3	2	1	3	4	2	3	1	1	1	0	0	0	0	1	1	1	1	1	1	1	1	1	1	1	1	1	1	1	0	0	0
NLA000601382	2	4	1	3	1	3	4	4	2	1	2	2	2	3	7	2	8	2	2	1	2	4	1	5	1	1	1	1	1	1	1	1	1	1	1	1	1	1	1	1	1	1	1	1	0	0	0	0	1
NLA000601383	3	6	2	2	3	3	2	4	4	2	1	2	5	1	5	2	5	2	2	1	2	4	2	3	1	1	1	1	1	1	1	1	1	1	1	1	0	0	1	1	1	1	1	1	1	1	1	1	1
NLA000601385	2	5	2	3	1	3	2	4	2	2	10	2	2	2	5	2	5	1	2	1	2	4	2	3	1	1	1	1	1	1	1	1	1	1	1	1	0	1	1	1	1	1	1	1	1	1	1	1	1
NLA000601391	2	5	3	5	2	3	2	3	3	4	3	3	5	3	3	2	5	2	2	1	3	4	2	2	1	1	1	1	1	1	1	1	1	1	1	1	1	1	1	1	1	1	1	1	1	1	1	1	1
NLA000601393	2	7	1	4	1	3	4	4	2	1	2	2	4	3	8	2	6	2	2	1	2	4	1	5	1	1	1	1	1	1	1	1	1	1	1	1	1	1	1	1	1	1	1	1	0	0	0	0	1
NLA000601397	2	4	1	3	3	2	1	4	3	2	1	2	2	2	5	2	6	2	2	1	3	4	2	3	1	1	1	1	1	1	1	1	1	1	1	1	1	1	1	1	1	1	1	1	1	1	1	0	1
NLA000601398	2	1	4	7	4	4	4	2	2	2	2	4	2	3	5	2	5	3	2	1	3	4	2	3	1	1	1	0	0	0	0	1	1	0	1	1	1	1	1	1	1	1	1	0	0	0	0	0	0
NLA000601399	2	6	3	4	3	3	3	4	2	1	2	3	2	3	6	1	6	2	2	1	3	4	2	3	1	1	1	1	1	1	1	1	1	1	1	1	1	1	1	1	1	1	1	1	0	0	0	0	1
NLA000601406	2	6	4	3	3	4	4	4	2	2	5	2	3	2	5	2	6	2	2	1	3	4	2	3	1	1	1	1	1	1	1	1	1	1	1	1	1	1	1	1	1	1	1	1	0	0	0	0	1
NLA000601410	2	5	3	5	3	3	2	3	3	3	3	3	6	3	7	2	3	2	2	1	3	2	2	3	1	1	1	1	1	1	1	1	1	1	1	1	1	1	1	1	1	1	1	1	1	1	1	1	1
NLA000601411	2	5	4	4	3	3	1	4	3	2	6	3	3	4	8	2	5	2	2	1	3	4	2	3	1	1	1	1	1	1	1	1	1	1	1	1	1	1	1	1	1	0	1	1	1	1	1	1	1
NLA000601416	2	3	3	2	3	3	2	4	3	2	2	2	2	4	8	2	5	2	2	1	3	4	1	2	1	0	1	1	1	1	1	1	1	1	1	1	1	1	1	1	1	1	1	1	1	1	1	1	1
NLA000601421	2	8	4	5	3	3	2	3	3	4	3	3	5	3	4	2	5	2	2	1	2	4	2	3	1	1	1	1	1	1	1	1	1	1	1	1	0	1	1	1	1	1	1	1	1	1	1	1	1
NLA000601426	2	7	3	3	3	5	4	4	4	4	3	2	3	5	7	2	5	3	2	1	3	4	2	3	0	0	0	0	0	0	0	0	0	0	0	0	0	0	0	0	0	0	0	0	0	0	0	0	0
NLA000601429	2	5	4	2	1	3	2	4	3	2	4	2	4	2	5	2	5	2	2	1	3	4	2	3	1	1	1	1	1	1	1	1	1	1	1	1	1	1	1	1	1	1	1	1	0	1	1	1	1
NLA000601430	2	4	2	3	3	3	2	4	3	2	1	2	6	2	5	2	3	2	2	1	3	4	2	3	1	1	1	1	1	1	1	1	1	1	1	1	1	1	1	1	1	0	1	1	1	1	1	1	1
NLA000601433	7	2	3	4	3	4	2	4	8	2	2	1	4	7	5	2	6	1	2	3	3	3	4	3	0	0	0	0	0	1	1	1	1	1	1	1	1	1	1	1	1	1	1	1	1	1	1	1	1
NLA000601435	2	5	1	3	2	3	1	4	2	1	2	2	2	3	4	2	6	2	2	1	3	3	2	3	1	1	0	1	1	1	1	1	1	1	1	1	1	1	1	1	1	1	1	1	0	0	0	0	1
NLA000601445	5	2	2	4	2	6	2	4	7	2	2	1	5	4	6	2	6	2	2	2	3	3	6	3	1	1	1	1	1	1	1	1	1	1	1	1	1	1	1	1	1	1	1	1	1	1	0	0	1
NLA000601448	2	7	3	3	3	5	4	4	4	4	3	2	6	5	8	2	5	3	2	1	3	4	2	3	0	0	0	0	0	0	0	0	0	0	0	0	0	0	0	0	0	0	0	0	0	0	0	0	0
NLA000601457	2	5	3	5	3	3	2	3	3	4	3	3	4	3	4	2	5	2	2	1	3	4	2	3	1	1	1	1	0	0	0	0	0	1	1	1	1	1	1	1	1	1	1	1	1	1	1	1	1
NLA000601462	2	5	3	3	1	3	2	4	3	2	7	2	3	2	5	2	5	2	2	1	3	4	2	3	1	1	1	1	1	1	1	1	1	1	1	1	1	1	1	1	1	1	1	1	1	1	1	1	1
NLA000601467	2	5	3	5	2	3	2	3	3	4	3	3	5	3	4	2	5	2	2	1	3	4	2	3	1	1	1	1	1	1	1	1	1	1	1	1	1	1	1	1	1	1	1	0	0	0	0	0	1
NLA000601468	2	5	3	2	3	3	2	4	3	2	3	2	3	3	7	2	5	2	1	1	3	4	1	3	1	1	1	1	1	1	1	1	1	1	1	1	0	0	1	1	1	1	1	1	1	1	1	1	1
NLA000601469	2	7	3	6	4	4	4	2	2	2	3	4	3	4	8	2	5	3	2	1	3	4	2	3	1	1	1	0	0	0	0	1	1	1	1	1	1	1	1	1	1	1	1	1	1	1	0	0	0
NLA000601470	2	6	3	8	3	4	2	3	3	4	5	3	2	6	7	2	5	2	2	1	3	4	2	3	1	1	1	1	1	1	1	1	1	1	1	1	1	1	1	1	1	1	1	1	1	1	1	1	1
NLA000601473	2	5	5	3	3	3	2	3	3	4	3	1	2	4	6	2	5	2	2	1	3	4	2	3	1	1	1	1	1	1	1	1	1	1	1	1	1	1	1	1	1	1	1	1	1	1	1	1	1
NLA000601474	2	5	1	3	2	3	2	5	3	2	6	2	3	2	6	3	6	2	2	1	3	5	2	3	1	1	1	1	1	1	1	1	1	1	1	1	1	1	1	1	1	1	1	1	1	1	1	1	1
NLA000601475	3	6	2	2	3	3	2	4	4	2	1	2	5	1	5	2	5	2	2	1	2	4	2	3	1	1	1	1	1	1	1	1	1	1	1	1	0	0	1	1	1	1	1	1	1	1	1	1	1
NLA000601476	2	5	3	2	3	3	1	4	3	2	3	2	2	4	7	2	5	2	2	1	3	4	1	2	1	0	1	1	1	1	1	1	1	1	1	1	0	1	1	1	1	1	1	1	1	1	1	1	1
NLA000601477	2	5	3	2	3	3	4	4	4	4	3	2	6	5	8	2	5	4	2	1	3	4	2	3	0	0	0	0	0	0	0	0	0	0	0	0	0	0	0	0	0	0	0	0	0	0	0	0	0
NLA000601478	2	5	1	2	3	3	2	4	4	2	3	2	5	3	5	2	5	2	1	1	1	4	2	3	1	1	1	1	1	1	1	1	0	1	1	1	1	1	1	1	1	1	1	1	1	1	0	0	0
NLA000601482	2	6	2	4	4	5	4	2	4	2	3	4	2	4	7	2	5	3	2	1	3	4	2	3	1	1	1	0	0	0	0	0	1	1	1	1	1	0	1	1	1	1	1	1	1	1	0	0	0
NLA000601492	2	5	5	4	3	2	3	2	2	1	2	2	2	3	6	1	5	2	2	1	3	4	2	3	1	1	1	1	1	1	1	1	1	1	1	1	1	1	0	0	0	0	0	0	0	0	0	0	1
NLA000601494	2	5	3	6	3	3	2	3	3	3	3	3	4	3	7	2	5	2	2	1	3	4	2	3	1	1	1	1	1	1	1	1	1	1	1	1	1	1	1	1	1	1	1	0	0	0	0	0	1
NLA000601495	5	2	2	4	3	4	1	4	4	2	2	1	9	10	5	2	6	3	2	2	3	3	6	3	1	1	0	1	1	0	1	1	1	1	0	0	0	1	1	1	1	1	1	0	0	1	1	1	1
NLA000601498	2	2	3	5	3	3	3	3	2	2	3	3	6	3	8	2	5	2	2	1	3	4	2	3	1	1	1	1	1	1	1	1	1	1	1	1	1	1	1	1	1	1	1	1	1	0	0	0	1
NLA000601499	3	5	6	3	3	2	3	4	4	2	3	2	3	1	12	2	5	2	2	1	3	4	2	3	1	1	1	1	1	1	1	1	0	0	1	1	1	1	1	1	1	1	1	1	1	1	1	1	1
NLA000601504	5	2	3	5	3	4	2	2	9	2	5	1	7	5	4	2	2	1	2	2	3	3	4	3	1	1	1	1	1	1	1	1	0	1	1	1	1	1	1	1	1	1	1	1	1	1	1	1	1
NLA000601505	2	1	4	7	4	4	4	2	4	2	2	2	2	3	5	2	5	3	2	1	3	4	2	3	1	1	1	0	0	0	0	1	1	0	1	1	1	1	1	1	1	1	1	0	0	0	0	0	0
NLA000601507	3	5	2	2	3	3	0	5	5	4	2	1	4	1	4	2	4	2	2	2	2	3	4	3	1	1	0	1	1	1	1	1	0	1	1	1	1	1	1	0	1	1	1	1	1	1	1	1	1
NLA000601508	2	8	2	4	3	4	4	4	2	2	5	2	3	2	5	2	4	2	2	1	3	4	2	3	1	1	1	1	1	1	1	1	1	1	1	1	1	1	1	1	1	1	1	1	0	0	0	0	1
NLA000601510	2	4	4	4	4	3	4	2	2	2	9	2	3	3	6	2	6	2	2	1	2	4	2	3	1	0	0	1	1	1	1	1	1	0	0	0	0	0	0	0	1	1	1	1	0	0	0	0	1
NLA000601511	2	5	1	3	3	3	2	4	4	2	2	2	5	3	5	2	5	2	1	1	3	4	2	3	1	1	1	1	1	1	1	1	1	1	1	1	1	1	1	1	1	1	1	1	1	1	0	0	0
NLA000601512	2	5	4	3	3	3	2	4	3	2	3	2	3	2	5	2	6	2	2	1	3	1	2	3	1	1	1	1	1	1	1	1	1	1	1	1	1	1	1	1	1	1	1	0	1	1	0	1	1
NLA000601514	5	2	2	4	3	4	1	4	4	2	2	1	1	10	8	2	6	3	2	2	3	3	6	3	1	1	0	1	1	1	1	0	0	0	0	0	0	0	0	0	0	0	0	0	0	0	0	0	0
NLA000601520	2	3	3	5	3	3	2	3	3	4	2	1	7	2	5	2	5	2	2	1	3	4	2	3	1	1	1	1	1	1	1	1	1	1	1	1	1	1	1	1	1	1	1	1	1	1	1	1	1
NLA000601524	2	7	1	4	2	3	4	4	2	1	1	2	2	4	4	2	6	2	2	1	3	4	2	3	1	1	1	1	1	1	1	1	1	1	1	1	0	1	1	1	1	1	1	1	0	0	0	0	1
NLA000601529	2	5	1	3	3	3	2	5	3	2	6	2	5	2	5	1	6	2	2	1	3	4	2	3	1	1	1	1	1	1	1	0	0	0	1	1	1	1	1	1	1	1	1	1	1	1	1	1	1
NLA000601531	2	5	5	4	3	3	3	6	2	1	2	3	2	3	8	1	7	2	2	1	3	4	2	3	1	1	1	1	1	1	1	1	1	1	1	0	1	1	1	1	1	1	1	1	0	0	0	0	1
NLA000601533	2	5	3	5	3	3	3	3	3	4	3	3	6	3	8	2	5	2	2	1	3	4	2	3	1	1	1	1	1	1	1	1	1	1	1	1	1	1	1	1	1	1	1	1	1	0	0	0	1
NLA000601536	2	5	1	4	2	3	4	4	2	1	2	2	4	3	8	2	6	2	2	1	3	4	1	5	1	1	1	1	1	1	1	1	1	1	1	1	0	1	1	1	1	1	1	1	0	0	0	0	1
NLA000601537	2	5	3	5	2	3	2	3	3	4	3	3	5	3	4	2	5	2	2	1	3	4	2	3	1	1	1	1	1	1	1	1	1	1	1	1	1	1	1	1	1	1	1	0	0	0	0	0	1
NLA000601540	2	3	3	4	3	2	4	3	2	4	3	2	3	3	8	2	5	2	2	0	3	4	2	3	1	1	1	1	1	1	1	1	1	1	1	1	1	1	1	1	1	0	1	1	1	1	1	1	1
NLA000601542	2	6	2	4	3	3	3	4	2	1	2	3	2	3	7	1	6	2	2	1	3	4	2	3	1	0	0	0	0	1	1	1	1	1	1	1	1	1	1	1	1	1	1	1	0	0	0	0	1
NLA000601543	5	2	2	4	2	6	2	4	7	2	2	1	5	4	5	2	6	2	2	2	3	3	2	3	1	1	1	1	1	1	1	1	1	1	1	1	0	1	1	1	1	1	1	1	1	1	0	0	1
NLA000601545	5	2	2	4	3	4	1	4	4	2	2	1	7	10	7	2	6	3	2	2	3	3	6	3	1	1	0	1	1	1	1	1	1	1	1	1	1	1	1	1	1	1	1	0	0	1	1	1	1
NLA000601547	2	5	1	3	1	2	4	4	2	1	2	2	4	3	6	2	6	2	2	1	2	4	1	6	1	1	1	1	1	1	1	1	1	1	1	1	1	1	1	1	1	1	1	1	0	0	0	0	1
NLA000601553	2	5	2	5	3	3	2	3	3	4	3	2	4	2	6	2	3	2	1	1	3	2	2	3	1	1	1	1	1	1	1	1	1	1	1	1	1	1	1	1	1	1	1	1	1	1	1	1	1
NLA000601557	2	5	1	3	2	3	1	4	2	1	2	2	2	3	4	2	6	2	2	1	3	5	2	3	1	1	0	1	1	1	1	1	1	1	1	1	1	1	1	1	1	1	1	1	0	0	0	0	1
[truncated: 1,455 more rows]
[truncated: 27 more columns]
