# Supplementary material for: Genomics and Machine Learning for Taxonomy Consensus: The Mycobacterium tuberculosis Complex Paradigm
Source: PLoS One. 2015 Jul 8;10(7):e0130912. doi: 10.1371/journal.pone.0130912 (PMC4496040; doi:10.1371/journal.pone.0130912)
Supplement: S4 Table — (XLSX) [file pone.0130912.s005.xlsx]

## Sheet: Feuil1
Effect of the nb of folds on accuracy - Vote-10 classifier
		3CV	5CV	10CV
spoligo	TB-Lineage	99.8623	99.8278	99.8278
	Borile	98.5193	98.3815	98.4504
	SITVITWEB	97.5207	97.8306	97.8994
24-VNTR	Miru-VNTRPlus	91.0468	90.7025	91.3912
	Expert-consensus	87.8788	88.5675	88.5675
15-VNTR	Miru-VNTRPlus	91.4945	92.2521	92.011
	Expert-consensus	89.2906	90.0482	90.3237
